# Supplementary material for: Role of Suspended Particulate Matter for the Transport and Risks of Organic Micropollutant Mixtures in Rivers: A Comparison between Baseflow and High Discharge Conditions
Source: Environ Sci Technol. 2025 Feb 11;59(10):4857–67. doi: 10.1021/acs.est.4c13378 (PMC11924229; doi:10.1021/acs.est.4c13378)
Supplement: Supplementary file 2 — es4c13378_si_002.xlsx [file es4c13378_si_002.xlsx]

## Sheet: Table of contents
Table of contents
Table S1. Names, structures, and related physicochemical properties (octanol-water partition constant logKow, fraction neutral species fneutral, partition constant between organic carbon and water logKoc and ionization-corrected distribution ratio between polydimethylsiloxane (PDMS) and water logDPDSM/w or OC, logDPDSM/OC of target chemicals analyzed both in wet and dry weather.
Table S3. Bioactivity and toxicity data of target compounds in in vitro bioassays indicative of the activation of aryl hydrocarbon (AhR), binding to peroxisome proliferator-activated receptor gamma (PPARγ) and oxidative stress response with AREc32. Table adapted from Lee, J., Schlichting, R., König, M., Scholz, S., Krauss, M. and Escher, B.I. (2022). Monitoring Mixture Effects of Neurotoxicants i…
Table S4. Directly measured concentrations of detected chemicals in water after solid-phase extraction (SPE), suspended particulate matter (SPM) after accelerated solvent extraction (ASE), and in polydimethylsiloxane (PDMS) after passive equilibrium sampling (PES) in wet and dry weather.
Table S5. Freely dissolved aqueous concentration (Ci,w,free) and organic carbon (OC)-bound concentrations (Ci,OC) of detected chemicals i calculated from measured concentrations of detected chemicals in water after solid-phase extraction (SPE), suspended particulate matter (SPM) after accelerated solvent extraction (ASE), and in polydimethylsiloxane (PDMS) (Table S4) via a mass-balance model (MBM…
Table S6. The effect concentration that caused 10% of the maximum inhibitory concentration (IC10) and 10% of the maximum effect (EC10) or an induction ratio of 1.5 (ECIR1.5), the bioanalytical equivalent concentrations (BEQbio and BEQchem) and toxic unit for cytotoxicity (TUbio and TUchem) of chemical mixtures calculated based on effect and chemical concentrations and the fractions of observed ef…
Table S7. Top 10 risk drivers in chemical mixtures identified by iceberg modeling and their contributions to BEQchem.

## Sheet: Table S1
Table S1. Names, structures, and related physicochemical properties (octanol-water partition constant logKow, fraction neutral species fneutral, partition constant between organic carbon and water logKoc and and ionization-corrected distribution ratio between PDMS and water logDPDSM/w or OC, logDPDSM/OC of target chemicals analyzed both in wet and dry weather.
Chemical Name	Compound class	Compound group	DTXSID	MW (g/mol)	CASRN	INCHIKEY	SMILES	logKi,owa	fi,neutral (pH 7.4)a	logKi,OCa,b	logDi,PDMS/w	logDi,PDMS/w for fneutral >0.001	Source	logDi,PDMS/OC	logDi,PDMS/OC for fneutral >0.001
Naproxen	PPCP	charged or hydrophilic	DTXSID4040686	230.263	22204-53-1	CMWTZPSULFXXJA-VIFPVBQESA-N	COC1=CC2=CC=C(C=C2C=C1)[C@H](C)C(O)=O	3.18	0.0008	3.18	0.68		Niu et al. 2020	-2.5
Phenazone	PPCP	charged or hydrophilic	DTXSID6021117	188.23	60-80-0	VEQOALNAAJBPNY-UHFFFAOYSA-N	CN1N(C(=O)C=C1C)C1=CC=CC=C1	0.38	1	0.95	0.8403	0.8403	Niu et al. 2022	-0.1097	-0.1097
Dichlorvos	pesticide	charged or hydrophilic	DTXSID5020449	220.97	62-73-7	OEBRKCOSUFCWJD-UHFFFAOYSA-N	COP(=O)(OC)OC=C(Cl)Cl	1.43	1	1.67	1.8451	1.8451	Niu et al. 2020	0.175098	0.175098
Azinphos methyl	pesticide	charged or hydrophilic	DTXSID3020122	317.32	86-50-0	CJJOSEISRRTUQB-UHFFFAOYSA-N	COP(=S)(OC)SCN1N=NC2=C(C=CC=C2)C1=O	2.75	1	2.28	2.54407	2.54407	Niu et al. 2020	0.264068	0.264068
2,4-Dichlorophenoxyacetic acid	pesticide	charged or hydrophilic	DTXSID0020442	221.03	94-75-7	OVSKIKFHRZPJSS-UHFFFAOYSA-N	OC(=O)COC1=C(Cl)C=C(Cl)C=C1	2.81	3.71521e-05	2.5	-0.42		Niu et al. 2020	-2.92
Clofibric acid	PPCP	charged or hydrophilic	DTXSID1040661	214.65	882-09-7	TXCGAZHTZHNUAI-UHFFFAOYSA-N	CC(C)(OC1=CC=C(Cl)C=C1)C(O)=O	2.57	0.0004	2.40696	2.45785		Niu et al. 2020	0.050894
Bezafibrate	PPCP	charged or hydrophilic	DTXSID3029869	361.82	41859-67-0	IIBYAHWJQTYFKB-UHFFFAOYSA-N	CC(C)(OC1=CC=C(CCNC(=O)C2=CC=C(Cl)C=C2)C=C1)C(O)=O	4.065	0.0004	3.39381	-0.64		Niu et al. 2022	-4.03381
Monensin	PPCP	charged or hydrophilic	DTXSID4048561	670.881	17090-79-8	GAOZTHIDHYLHMS-KEOBGNEYSA-N	CC[C@]1(CC[C@@H](O1)[C@]1(C)CC[C@]2(C[C@H](O)[C@@H](C)[C@H](O2)[C@@H](C)[C@@H](OC)[C@H](C)C(O)=O)O1)[C@@H]1O[C@H](C[C@@H]1C)[C@H]1O[C@@](O)(CO)[C@H](C)C[C@@H]1C	3.30343	0.0008	2.89109	3.04041		Niu et al. 2020	0.14932
Clotrimazole	PPCP	charged or hydrophilic	DTXSID7029871	344.84	23593-75-1	VNFPBHJOKIVQEB-UHFFFAOYSA-N	ClC1=C(C=CC=C1)C(N1C=CN=C1)(C1=CC=CC=C1)C1=CC=CC=C1	4.80095	0.73	3.87961	4.388	4.388	Niu et al. 2022	0.508393	0.508393
Propyphenazone	PPCP	charged or hydrophilic	DTXSID6023529	230.311	479-92-5	PXWLVJLKJGVOKE-UHFFFAOYSA-N	CC(C)C1=C(C)N(C)N(C1=O)C1=CC=CC=C1	1.91	1	1.97129	1.593	1.593	Niu et al. 2022	-0.378291	-0.378291
Dimethoate	pesticide	charged or hydrophilic	DTXSID7020479	229.25	60-51-5	MCWXGJITAZMZEV-UHFFFAOYSA-N	CNC(=O)CSP(=S)(OC)OC	0.78	1	1.2	0.1456	0.1456	Niu et al. 2022	-1.0544	-1.0544
Metoprolol	PPCP	charged or hydrophilic	DTXSID2023309	267.369	51384-51-1	IUBSYMUCCVWXPE-UHFFFAOYSA-N	COCCC1=CC=C(OCC(O)CNC(C)C)C=C1	1.88	0.01	1.95149	-0.003333	-0.003333	Niu et al. 2022	-1.95482	-1.95482
Bentazone	pesticide	charged or hydrophilic	DTXSID0023901	240.28	25057-89-0	ZOMSMJKLGFBRBS-UHFFFAOYSA-N	CC(C)N1C(=O)C2=C(NS1(=O)=O)C=CC=C2	2.34	3.16218e-05	2.25513	2.27516		Niu et al. 2020	0.020028
Diuron	pesticide	charged or hydrophilic	DTXSID0020446	233.09	330-54-1	XMTQQYYKAHVGBJ-UHFFFAOYSA-N	CN(C)C(=O)NC1=CC(Cl)=C(Cl)C=C1	2.68	1	2.4	1.409	1.409	Niu et al. 2022	-0.991	-0.991
Isoproturon	pesticide	charged or hydrophilic	DTXSID1042077	206.289	34123-59-6	PUIYMUZLKQOUOZ-UHFFFAOYSA-N	CC(C)C1=CC=C(NC(=O)N(C)C)C=C1	2.87	1	2.58	1.509	1.509	Niu et al. 2022	-1.071	-1.071
Chloramphenicol	PPCP	charged or hydrophilic	DTXSID7020265	323.13	56-75-7	WIIZWVCIJKGZOK-RKDXNWHRSA-N	OC[C@@H](NC(=O)C(Cl)Cl)[C@H](O)C1=CC=C(C=C1)[N+]([O-])=O	1.14	0.99	2.22	-2.13	-2.13	Niu et al. 2020	-4.35	-4.35
Cyclophosphamide	PPCP	charged or hydrophilic	DTXSID5020364	261.08	50-18-0	CMSMOCZEIVJLDB-UHFFFAOYSA-N	ClCCN(CCCl)P1(=O)NCCCO1	0.63	1	1.12636	0.916909	0.916909	Niu et al. 2020	-0.209454	-0.209454
Diazinon	PPCP	neutral and hydrophobic	DTXSID9020407	304.34	333-41-5	FHIVAFMUCKRCQO-UHFFFAOYSA-N	CCOP(=S)(OCC)OC1=NC(=NC(C)=C1)C(C)C	3.81	1	3.46	2.93	2.93	Niu et al. 2020	-0.53	-0.53
Furosemide	PPCP	charged or hydrophilic	DTXSID6020648	330.74	54-31-9	ZZUFCTLCJUWOSV-UHFFFAOYSA-N	NS(=O)(=O)C1=C(Cl)C=C(NCC2=CC=CO2)C(=C1)C(O)=O	2.03	0.0001	3.08	-2.19		Niu et al. 2020	-5.27
Chlorotoluron	pesticide	charged or hydrophilic	DTXSID8052853	212.68	15545-48-9	JXCGFZXSOMJFOA-UHFFFAOYSA-N	CN(C)C(=O)NC1=CC(Cl)=C(C)C=C1	2.41	1	2.44	0.38	0.38	Niu et al. 2020	-2.06	-2.06
Paroxetine	PPCP	charged or hydrophilic	DTXSID3023425	329.371	61869-08-7	AHOUBRCZNHFOSL-YOEHRIQHSA-N	FC1=CC=C(C=C1)[C@@H]1CCNC[C@H]1COC1=CC=C2OCOC2=C1	3.89	0.0047	3.29	1.27	1.27	Niu et al. 2020	-2.02	-2.02
Pravastatin	PPCP	charged or hydrophilic	DTXSID6023498	424.534	81093-37-0	TUZYXOIXSAXUGO-PZAWKZKUSA-N	CC[C@H](C)C(=O)O[C@H]1C[C@H](O)C=C2C=C[C@H](C)[C@H](CC[C@@H](O)C[C@@H](O)CC(O)=O)[C@@H]12	2.18	0.0009	2.95	-4.41		Niu et al. 2020	-7.36
Myclobutanil	pesticide	charged or hydrophilic	DTXSID8024315	288.78	88671-89-0	HZJKXKUJVSEEFU-UHFFFAOYSA-N	CCCCC(CN1C=NC=N1)(C#N)C1=CC=C(Cl)C=C1	2.94	1	2.7	2.75174	2.75174	Niu et al. 2020	0.051742	0.051742
2-Aminobenzimidazole	pesticide	charged or hydrophilic	DTXSID1024465	133.154	934-32-7	JWYUFVNJZUSCSM-UHFFFAOYSA-N	NC1=NC2=CC=CC=C2N1	0.91	0.44	1.31119	-0.58	-0.58	Niu et al. 2022	-1.89119	-1.89119
Piperonyl butoxide	pesticide	neutral and hydrophobic	DTXSID1021166	338.444	51-03-6	FIPWRIJSWJWJAI-UHFFFAOYSA-N	CCCCOCCOCCOCC1=CC2=C(OCO2)C=C1CCC	4.75	1	3.84598	3.661	3.661	Niu et al. 2022	-0.184975	-0.184975
Imazalil	pesticide	charged or hydrophilic	DTXSID8024151	297.18	35554-44-0	PZBPKYOVPCNPJY-UHFFFAOYSA-N	ClC1=CC(Cl)=C(C=C1)C(CN1C=CN=C1)OCC=C	3.82	0.89	3.73	3.45073	3.45073	Niu et al. 2020	-0.279274	-0.279274
Fipronil	pesticide	neutral and hydrophobic	DTXSID4034609	437.14	120068-37-3	ZOCSXAVNDGMNBV-UHFFFAOYSA-N	NC1=C(C(=NN1C1=C(Cl)C=C(C=C1Cl)C(F)(F)F)C#N)S(=O)C(F)(F)F	4	1	3.3509	1.767	1.767	Niu et al. 2022	-1.5839	-1.5839
Diflufenican	pesticide	neutral and hydrophobic	DTXSID4041494	394.301	83164-33-4	WYEHFWKAOXOVJD-UHFFFAOYSA-N	FC1=CC=C(NC(=O)C2=C(OC3=CC(=CC=C3)C(F)(F)F)N=CC=C2)C(F)=C1	4.9	1	5.03	4.06982	4.06982	Niu et al. 2020	-0.960184	-0.960184
Flusilazole	pesticide	neutral and hydrophobic	DTXSID3024235	315.399	85509-19-9	FQKUGOMFVDPBIZ-UHFFFAOYSA-N	C[Si](CN1C=NC=N1)(C1=CC=C(F)C=C1)C1=CC=C(F)C=C1	3.7	1	3.74	3.133	3.133	Niu et al. 2022	-0.607	-0.607
Trifloxystrobin	pesticide	neutral and hydrophobic	DTXSID4032580	408.377	141517-21-7	ONCZDRURRATYFI-TVJDWZFNSA-N	CO\N=C(\C(=O)OC)C1=CC=CC=C1CO\N=C(/C)C1=CC(=CC=C1)C(F)(F)F	4.5	1	3.68095	3.747	3.747	Niu et al. 2022	0.06605	0.06605
Sulcotrione	pesticide	charged or hydrophilic	DTXSID9058230	328.76	99105-77-8	PQTBTIFWAXVEPB-UHFFFAOYSA-N	CS(=O)(=O)C1=CC(Cl)=C(C=C1)C(=O)C1C(=O)CCCC1=O	0.969805	0.0001	1.35067	1.18682		Niu et al. 2020	-0.163852
Propoxycarbazone	pesticide	charged or hydrophilic	DTXSID8037704	398.39	145026-81-9	JTHMVYBOQLDDIY-UHFFFAOYSA-N	CCCOC1=NN(C(=O)NS(=O)(=O)C2=C(C=CC=C2)C(=O)OC)C(=O)N1C	1.50365	0.01	1.70306	1.61085	1.61085	Niu et al. 2020	-0.0922102	-0.0922102
4-Amino-N,N-dimethylbenzenesulfonamide	industrial chemical	charged or hydrophilic	DTXSID5061902	200.26	1709-59-7	BABGMPQXLCJMSK-UHFFFAOYSA-N	CN(C)S(=O)(=O)C1=CC=C(N)C=C1	0.67	1	1.15277	-0.02333	-0.02333	Niu et al. 2022	-1.1761	-1.1761
4 Aminoantipyrine	PPCP	charged or hydrophilic	DTXSID8048860	203.245	83-07-8	RLFWWDJHLFCNIJ-UHFFFAOYSA-N	CN1N(C(=O)C(N)=C1C)C1=CC=CC=C1	2.96584	1	1.57	-1.4	-1.4	Niu et al. 2020	-2.97	-2.97
Benzophenone-3	PPCP	neutral and hydrophobic	DTXSID3022405	228.247	131-57-7	DXGLGDHPHMLXJC-UHFFFAOYSA-N	COC1=CC=C(C(=O)C2=CC=CC=C2)C(O)=C1	3.38	1	3.72	2.95	2.95	Niu et al. 2020	-0.77	-0.77
Thiabendazole	pesticide	charged or hydrophilic	DTXSID0021337	201.25	148-79-8	WJCNZQLZVWNLKY-UHFFFAOYSA-N	N1C2=C(C=CC=C2)N=C1C1=CSC=N1	2.47	1	3.18	1.69	1.69	Niu et al. 2022	-1.49	-1.49
Hydrochlorothiazide	PPCP	charged or hydrophilic	DTXSID2020713	297.73	58-93-5	JZUFKLXOESDKRF-UHFFFAOYSA-N	NS(=O)(=O)C1=CC2=C(NCNS2(=O)=O)C=C1Cl	-0.07	0.97	1.8	-4.02	-4.02	Niu et al. 2020	-5.82	-5.82
Metribuzin	pesticide	charged or hydrophilic	DTXSID6024204	214.29	21087-64-9	FOXFZRUHNHCZPX-UHFFFAOYSA-N	CSC1=NN=C(C(=O)N1N)C(C)(C)C	1.54	0.24	1.71	0.496	0.496	Niu et al. 2022	-1.214	-1.214
Prochloraz	pesticide	charged or hydrophilic	DTXSID4024270	376.66	67747-09-5	TVLSRXXIMLFWEO-UHFFFAOYSA-N	CCCN(CCOC1=C(Cl)C=C(Cl)C=C1Cl)C(=O)N1C=CN=C1	4.1	0.98	3.41691	3.404	3.404	Niu et al. 2022	-0.01291	-0.01291
Dimethenamid	pesticide	charged or hydrophilic	DTXSID4032376	275.79	87674-68-8	JLYFCTQDENRSOL-UHFFFAOYSA-N	COCC(C)N(C(=O)CCl)C1=C(C)SC=C1C	2.15	1	2.83	1.712	1.712	Niu et al. 2022	-1.118	-1.118
Hexazinone	pesticide	charged or hydrophilic	DTXSID4024145	252.318	51235-04-2	CAWXEEYDBZRFPE-UHFFFAOYSA-N	CN(C)C1=NC(=O)N(C2CCCCC2)C(=O)N1C	1.85	1	1.73	1.478	1.478	Niu et al. 2022	-0.252	-0.252
Carbetamide	pesticide	charged or hydrophilic	DTXSID7041756	236.271	16118-49-3	AMRQXHFXNZFDCH-SECBINFHSA-N	CCNC(=O)[C@@H](C)OC(=O)NC1=CC=CC=C1	1.90323	1	2	-1.57	-1.57	Niu et al. 2020	-3.57	-3.57
Metalaxyl	pesticide	charged or hydrophilic	DTXSID6024175	279.336	57837-19-1	ZQEIXNIJLIKNTD-UHFFFAOYSA-N	COCC(=O)N(C(C)C(=O)OC)C1=C(C)C=CC=C1C	1.65	1	1.57	1.715	1.715	Niu et al. 2022	0.145	0.145
Cyproconazole	pesticide	charged or hydrophilic	DTXSID0032601	291.78	94361-06-5	UFNOUKDBUJZYDE-UHFFFAOYSA-N	CC(C1CC1)C(O)(CN1C=NC=N1)C1=CC=C(Cl)C=C1	2.9	1	3.32	2.16	2.16	Niu et al. 2022	-1.16	-1.16
Cyprodinil	pesticide	neutral and hydrophobic	DTXSID1032359	225.295	121552-61-2	HAORKNGNJCEJBX-UHFFFAOYSA-N	CC1=NC(NC2=CC=CC=C2)=NC(=C1)C1CC1	4	1	3.99	2.927	2.927	Niu et al. 2020	-1.063	-1.063
Dichlorprop	pesticide	charged or hydrophilic	DTXSID0020440	235.06	120-36-5	MZHCENGPTKEIGP-UHFFFAOYSA-N	CC(OC1=C(Cl)C=C(Cl)C=C1)C(O)=O	2.82695	3.71521e-05	2.23	2.66195		Niu et al. 2020	0.431946
Imidacloprid	pesticide	charged or hydrophilic	DTXSID5032442	255.66	138261-41-3	YWTYJOPNNQFBPC-UHFFFAOYSA-N	[O-][N+](=O)\N=C1/NCCN1CC1=CN=C(Cl)C=C1	0.57	1	1.08676	2.012	2.012	Niu et al. 2022	0.925243	0.925243
Dimethachlor	pesticide	charged or hydrophilic	DTXSID3058111	255.74	50563-36-5	SCCDDNKJYDZXMM-UHFFFAOYSA-N	COCCN(C(=O)CCl)C1=C(C)C=CC=C1C	2.17	1	2.14292	2.14013	2.14013	Niu et al. 2020	-0.002786	-0.002786
Flufenacet	pesticide	neutral and hydrophobic	DTXSID2032552	363.33	142459-58-3	IANUJLZYFUDJIH-UHFFFAOYSA-N	CC(C)N(C(=O)COC1=NN=C(S1)C(F)(F)F)C1=CC=C(F)C=C1	3.2	1	2.82282	2.512	2.512	Niu et al. 2022	-0.31082	-0.31082
Propachlor	pesticide	charged or hydrophilic	DTXSID4024274	211.69	1918-16-7	MFOUDYKPLGXPGO-UHFFFAOYSA-N	CC(C)N(C(=O)CCl)C1=CC=CC=C1	2.18	1	2.42	1.312	1.312	Niu et al. 2022	-1.108	-1.108
Prosulfocarb	pesticide	neutral and hydrophobic	DTXSID3058119	251.39	52888-80-9	NQLVQOSNDJXLKG-UHFFFAOYSA-N	CCCN(CCC)C(=O)SCC1=CC=CC=C1	4.65	1	3.3	3.295	3.295	Niu et al. 2022	-0.005	-0.005
Pethoxamid	pesticide	neutral and hydrophobic	DTXSID4057928	295.81	106700-29-2	CSWIKHNSBZVWNQ-UHFFFAOYSA-N	CCOCCN(C(=O)CCl)C(=C(C)C)C1=CC=CC=C1	3.28717	1	2.88036	2.339	2.339	Niu et al. 2022	-0.541361	-0.541361
Ethofumesate	pesticide	charged or hydrophilic	DTXSID8034580	286.34	26225-79-6	IRCMYGHHKLLGHV-UHFFFAOYSA-N	CCOC1OC2=C(C=C(OS(C)(=O)=O)C=C2)C1(C)C	2.7	1	2.53	1.99	1.99	Niu et al. 2020	-0.54	-0.54
Metamitron	pesticide	charged or hydrophilic	DTXSID7047568	202.217	41394-05-2	VHCNQEUWZYOAEV-UHFFFAOYSA-N	CC1=NN=C(C(=O)N1N)C1=CC=CC=C1	0.83	1	2.35	-0.79	-0.79	Niu et al. 2020	-3.14	-3.14
Chloridazon	pesticide	charged or hydrophilic	DTXSID3034872	221.64	1698-60-8	WYKYKTKDBLFHCY-UHFFFAOYSA-N	NC1=C(Cl)C(=O)N(N=C1)C1=CC=CC=C1	1.14	1	1.46301	1.322	1.322	Niu et al. 2020	-0.141012	-0.141012
Spiroxamine	pesticide	charged or hydrophilic	DTXSID1034212	297.483	118134-30-8	PUYXTUJWRLOUCW-UHFFFAOYSA-N	CCCN(CC)CC1COC2(CCC(CC2)C(C)(C)C)O1	6.0482	0.02	4.70292	4.69344	4.69344	Niu et al. 2020	-0.00948008	-0.00948008
Pyrazophos	pesticide	neutral and hydrophobic	DTXSID7042352	373.36	13457-18-6	JOOMJVFZQRQWKR-UHFFFAOYSA-N	CCOC(=O)C1=CN2N=C(OP(=S)(OCC)OCC)C=C2N=C1C	3.8	1	4.3	3.35	3.35	Niu et al. 2022	-0.95	-0.95
Azoxystrobin	pesticide	charged or hydrophilic	DTXSID0032520	403.394	131860-33-8	WFDXOXNFNRHQEC-GHRIWEEISA-N	CO\C=C(\C(=O)OC)C1=CC=CC=C1OC1=CC(OC2=CC=CC=C2C#N)=NC=N1	2.5	1	4.29	2.265	2.265	Niu et al. 2022	-2.025	-2.025
Fenpropimorph	pesticide	charged or hydrophilic	DTXSID4034601	303.49	67564-91-4	RYAUSSKQMZRMAI-ALOPSCKCSA-N	CC(CN1C[C@H](C)O[C@H](C)C1)CC1=CC=C(C=C1)C(C)(C)C	4.93	0.54	3.96479	4.3324	4.3324	Niu et al. 2020	0.367606	0.367606
Epoxiconazole	pesticide	neutral and hydrophobic	DTXSID1040372	329.76	133855-98-8	ZMYFCFLJBGAQRS-RXQGYGPJNA-N	FC1=CC=C(C=C1)[C@@]1(CN2C=NC=N2)O[C@@H]1C1=C(Cl)C=CC=C1	3.44	1	2.98124	0.9141	0.9141	Niu et al. 2022	-2.06714	-2.06714
Bendiocarb	pesticide	charged or hydrophilic	DTXSID9032327	223.228	22781-23-3	XEGGRYVFLWGFHI-UHFFFAOYSA-N	CNC(=O)OC1=CC=CC2=C1OC(C)(C)O2	1.7	1	1.83267	1.76681	1.76681	Niu et al. 2020	-0.06586	-0.06586
N Butylbenzenesulfonamide	industrial chemical	charged or hydrophilic	DTXSID7027540	213.3	3622-84-2	IPRJXAGUEGOFGG-UHFFFAOYSA-N	CCCCNS(=O)(=O)C1=CC=CC=C1	2.00012	1	2.03078	2.0052	2.0052	Niu et al. 2020	-0.0255839	-0.0255839
Diazepam	PPCP	charged or hydrophilic	DTXSID4020406	284.74	439-14-5	AAOVKJBEBIDNHE-UHFFFAOYSA-N	CN1C2=C(C=C(Cl)C=C2)C(=NCC1=O)C1=CC=CC=C1	2.82	1	3.51	1.94	1.94	Niu et al. 2020	-1.57	-1.57
Tris(2-chloroethyl)phosphate	industrial chemical	charged or hydrophilic	DTXSID5021411	285.48	115-96-8	HQUQLFOMPYWACS-UHFFFAOYSA-N	ClCCOP(=O)(OCCCl)OCCCl	1.44	1	1.25	1.288	1.288	Niu et al. 2022	0.038	0.038
Desethylatrazine	pesticide	charged or hydrophilic	DTXSID5037494	187.63	6190-65-4	DFWFIQKMSFGDCQ-UHFFFAOYSA-N	CC(C)NC1=NC(Cl)=NC(N)=N1	1.51	1	2.08	0.4139	0.4139	Niu et al. 2022	-1.6661	-1.6661
Ketoprofen	PPCP	charged or hydrophilic	DTXSID6020771	254.285	22071-15-4	DKYWVDODHFEZIM-UHFFFAOYSA-N	CC(C(O)=O)C1=CC(=CC=C1)C(=O)C1=CC=CC=C1	3.12	0.0005	3.55	0.55		Niu et al. 2020	-3
Sulfapyridine	PPCP	charged or hydrophilic	DTXSID3026067	249.29	144-83-2	GECHUMIMRBOMGK-UHFFFAOYSA-N	NC1=CC=C(C=C1)S(=O)(=O)NC1=CC=CC=N1	0.35	0.96	1.96	-2.38	-2.38	Niu et al. 2020	-4.34	-4.34
Desethylterbutylazine	pesticide	charged or hydrophilic	DTXSID80184211	201.66	30125-63-4	LMKQNTMFZLAJDV-UHFFFAOYSA-N	CC(C)(C)NC1=NC(Cl)=NC(N)=N1	1.94	1	1.99109	1.296	1.296	Niu et al. 2022	-0.695094	-0.695094
Ethion	pesticide	neutral and hydrophobic	DTXSID2024086	384.46	563-12-2	RIZMRRKBZQXFOY-UHFFFAOYSA-N	CCOP(=S)(OCC)SCSP(=S)(OCC)OCC	5.07	1	4.06	3.12	3.12	Niu et al. 2020	-0.94	-0.94
Pirimiphos-methyl	pesticide	neutral and hydrophobic	DTXSID0024266	305.33	29232-93-7	QHOQHJPRIBSPCY-UHFFFAOYSA-N	CCN(CC)C1=NC(OP(=S)(OC)OC)=CC(C)=N1	4.2	1	3	3.75256	3.75256	Niu et al. 2020	0.75256	0.75256
Ethyl azinphos	pesticide	neutral and hydrophobic	DTXSID5037498	345.37	2642-71-9	RQVGAIADHNPSME-UHFFFAOYSA-N	CCOP(=S)(OCC)SCN1N=NC2=CC=CC=C2C1=O	3.4	1	2.95484	2.61	2.61	Niu et al. 2022	-0.34484	-0.34484
Perfluorooctanoic acid	PFC	charged or hydrophilic	DTXSID8031865	414.07	335-67-1	SNGREZUHAYWORS-UHFFFAOYSA-N	OC(=O)C(F)(F)C(F)(F)C(F)(F)C(F)(F)C(F)(F)C(F)(F)C(F)(F)F	3.6	9.9999e-06	3.08686	3.27598		Niu et al. 2020	0.18912
1-(6-tert-Butyl-1,1-dimethyl-2,3-dihydro-1H-inden-4-yl)ethanone	PPCP	neutral and hydrophobic	DTXSID9044536	244.378	13171-00-1	IKTHMQYJOWTSJO-UHFFFAOYSA-N	CC(=O)C1=CC(=CC2=C1CCC2(C)C)C(C)(C)C	5.36566	1	4.25237	5.26	5.26	Niu et al. 2020	1.00763	1.00763
6-Acetyl-1,1,2,4,4,7-hexamethyltetralin	PPCP	neutral and hydrophobic	DTXSID7041544	258.405	21145-77-7	DNRJTBAOUJJKDY-UHFFFAOYSA-N	CC1CC(C)(C)C2=C(C=C(C)C(=C2)C(C)=O)C1(C)C	5.7	1	4.47307	5.29	5.29	Niu et al. 2020	0.81693	0.81693
Octyl-methoxycinnamate	PPCP	neutral and hydrophobic	DTXSID1025302	290.403	5466-77-3	YBGZDTIWKVFICR-UHFFFAOYSA-N	CCCCC(CC)COC(=O)C=CC1=CC=C(OC)C=C1	5.20011	1	4.14309	4.54695	4.54695	Niu et al. 2020	0.403855	0.403855
2-(2-(Chlorophenyl)amino)benzaldehyde	PPCP	neutral and hydrophobic	DTXSID20698322	231.68	71758-44-6	DAAHPDZFLSFYPJ-UHFFFAOYSA-N	ClC1=CC=CC=C1NC1=CC=CC=C1C=O	3.33537	1	2.91218	3.06578	3.06578	Niu et al. 2020	0.153607	0.153607
Carbendazim	pesticide	charged or hydrophilic	DTXSID4024729	191.19	10605-21-7	TWFZGCMQGLPBSX-UHFFFAOYSA-N	COC(=O)NC1=NC2=CC=CC=C2N1	1.52	1	2.92	0.9923	0.9923	Niu et al. 2022	-1.9277	-1.9277
Flutamide	PPCP	neutral and hydrophobic	DTXSID7032004	276.215	13311-84-7	MKXKFYHWDHIYRV-UHFFFAOYSA-N	CC(C)C(=O)NC1=CC(=C(C=C1)[N+]([O-])=O)C(F)(F)F	3.35	1	2.71	1.1	1.1	Niu et al. 2020	-1.61	-1.61
1 2 Benzisothiazolinone	PPCP	charged or hydrophilic	DTXSID5032523	151.18	2634-33-5	DMSMPAJRVJJAGA-UHFFFAOYSA-N	O=C1NSC2=C1C=CC=C2	0.6527	1	1.14135	0.93494	0.93494	Niu et al. 2020	-0.206408	-0.206408
Linuron	pesticide	neutral and hydrophobic	DTXSID2024163	249.09	330-55-2	XKJMBINCVNINCA-UHFFFAOYSA-N	CON(C)C(=O)NC1=CC=C(Cl)C(Cl)=C1	3.2	1	3.11	1.768	1.768	Niu et al. 2022	-1.342	-1.342
Terbuthylazine	pesticide	neutral and hydrophobic	DTXSID4027608	229.71	5915-41-3	FZXISNSWEXTPMF-UHFFFAOYSA-N	CCNC1=NC(NC(C)(C)C)=NC(Cl)=N1	3.21	1	2.77	2.253	2.253	Niu et al. 2022	-0.517	-0.517
Terbutryn	pesticide	neutral and hydrophobic	DTXSID3024318	241.36	886-50-0	IROINLKCQGIITA-UHFFFAOYSA-N	CCNC1=NC(SC)=NC(NC(C)(C)C)=N1	3.74	1	3.31	2.34	2.34	Niu et al. 2020	-0.97	-0.97
Carbamazepine	PPCP	charged or hydrophilic	DTXSID4022731	236.274	298-46-4	FFGPTBGBLSHEPO-UHFFFAOYSA-N	NC(=O)N1C2=CC=CC=C2C=CC2=C1C=CC=C2	2.45	1	3.06	1.238	1.238	Niu et al. 2022	-1.822	-1.822
Triclosan	PPCP	charged or hydrophilic	DTXSID5032498	289.54	3380-34-5	XEFQLINVKFYRCS-UHFFFAOYSA-N	OC1=C(OC2=CC=C(Cl)C=C2Cl)C=CC(Cl)=C1	4.76	0.96	4.23	3.89	3.89	Niu et al. 2020	-0.34	-0.34
Triphenylphosphate	plastic additive	neutral and hydrophobic	DTXSID1021952	326.288	115-86-6	XZZNDPSIHUTMOC-UHFFFAOYSA-N	O=P(OC1=CC=CC=C1)(OC1=CC=CC=C1)OC1=CC=CC=C1	4.59	1	4.11	2.09	2.09	Niu et al. 2022	-2.02	-2.02
Perfluorooctanesulfonic acid	PFC	charged or hydrophilic	DTXSID3031864	500.13	1763-23-1	YFSUTJLHUFNCNZ-UHFFFAOYSA-N	OS(=O)(=O)C(F)(F)C(F)(F)C(F)(F)C(F)(F)C(F)(F)C(F)(F)C(F)(F)C(F)(F)F	7.03	7.24436e-14	4.8	6.00043		Niu et al. 2020	1.20043
Norgestimate	PPCP	neutral and hydrophobic	DTXSID1046922	369.505	35189-28-7	KIQQMECNKUGGKA-NMYWJIRASA-N	CC[C@]12CC[C@H]3[C@@H](CCC4=C\C(CC[C@H]34)=N\O)[C@@H]1CC[C@@]2(OC(C)=O)C#C	3.92157	1	3.29913	3.5314	3.5314	Niu et al. 2020	0.232275	0.232275
2-Octyl-4-isothiazolin-3-one	pesticide	charged or hydrophilic	DTXSID1025805	213.34	26530-20-1	JPMIIZHYYWMHDT-UHFFFAOYSA-N	CCCCCCCCN1SC=CC1=O	2.45	1	2.77	2.956	2.956	Niu et al. 2022	0.186	0.186
DEET	pesticide	charged or hydrophilic	DTXSID2021995	191.274	134-62-3	MMOXZBCLCQITDF-UHFFFAOYSA-N	CCN(CC)C(=O)C1=CC=CC(C)=C1	2.18	1	1.99	1.611	1.611	Niu et al. 2022	-0.379	-0.379
Atrazine	pesticide	charged or hydrophilic	DTXSID9020112	215.69	1912-24-9	MXWJVTOOROXGIU-UHFFFAOYSA-N	CCNC1=NC(NC(C)C)=NC(Cl)=N1	2.61	1	2.24	1.539	1.539	Niu et al. 2022	-0.701	-0.701
Irgarol	pesticide	neutral and hydrophobic	DTXSID3032416	253.37	28159-98-0	HDHLIWCXDDZUFH-UHFFFAOYSA-N	CSC1=NC(NC(C)(C)C)=NC(NC2CC2)=N1	3.38	1	3.4	1.64	1.64	Niu et al. 2020	-1.76	-1.76
Propiconazole	pesticide	neutral and hydrophobic	DTXSID8024280	342.22	60207-90-1	STJLVHWMYQXCPB-UHFFFAOYSA-N	CCCC1COC(CN2C=NC=N2)(O1)C1=C(Cl)C=C(Cl)C=C1	3.72	1	3.39	2.42	2.42	Niu et al. 2020	-0.97	-0.97
1-(1,1,2,3,3,6-Hexamethyl-2,3-dihydro-1H-inden-5-yl)ethanone	PPCP	neutral and hydrophobic	DTXSID9051743	244.378	15323-35-0	VDBHOHJWUDKDRW-UHFFFAOYSA-N	CC1C(C)(C)C2=C(C=C(C(C)=O)C(C)=C2)C1(C)C	5.26162	1	4.1837	5.08	5.08	Niu et al. 2020	0.896305	0.896305
Diclofenac	PPCP	charged or hydrophilic	DTXSID6022923	296.15	15307-86-5	DCOPUUMXTXDBNB-UHFFFAOYSA-N	OC(=O)CC1=C(NC2=C(Cl)C=CC=C2Cl)C=CC=C1	4.51	0.0009	3.96	1.95		Niu et al. 2020	-2.01
Mefenamic acid	PPCP	charged or hydrophilic	DTXSID5023243	241.29	61-68-7	HYYBABOKPJLUIN-UHFFFAOYSA-N	CC1=C(C)C(NC2=C(C=CC=C2)C(O)=O)=CC=C1	5.12	0.0008	4.39	2.51		Niu et al. 2020	-1.88
Metazachlor	pesticide	charged or hydrophilic	DTXSID4058156	277.75	67129-08-2	STEPQTYSZVCJPV-UHFFFAOYSA-N	CC1=CC=CC(C)=C1N(CN1C=CC=N1)C(=O)CCl	2.13	1	2.92	1.703	1.703	Niu et al. 2022	-1.217	-1.217
Chlorfenvinphos	pesticide	neutral and hydrophobic	DTXSID7034250	359.56	470-90-6	FSAVDKDHPDSCTO-UHFFFAOYSA-N	CCOP(=O)(OCC)OC(=CCl)C1=C(Cl)C=C(Cl)C=C1	3.81	1	3.69	2.867	2.867	Niu et al. 2022	-0.823	-0.823
Pirimicarb	pesticide	charged or hydrophilic	DTXSID1032569	238.291	23103-98-2	YFGYUFNIOHWBOB-UHFFFAOYSA-N	CN(C)C(=O)OC1=C(C)C(C)=NC(=N1)N(C)C	1.7	1	1.9	0.88	0.88	Niu et al. 2020	-1.02	-1.02
Perfluorohexanoic acid	PFC	charged or hydrophilic	DTXSID3031862	314.054	307-24-4	PXUULQAPEKKVAH-UHFFFAOYSA-N	OC(=O)C(F)(F)C(F)(F)C(F)(F)C(F)(F)C(F)(F)F	2.51	1.58489e-07	2.36735	2.41019		Niu et al. 2020	0.042842
Metolachlor	pesticide	neutral and hydrophobic	DTXSID4022448	283.8	51218-45-2	WVQBLGZPHOPPFO-UHFFFAOYSA-N	CCC1=C(N(C(C)COC)C(=O)CCl)C(C)=CC=C1	3.13	1	3.16	2.338	2.338	Niu et al. 2022	-0.822	-0.822
Simazine	pesticide	charged or hydrophilic	DTXSID4021268	201.66	122-34-9	ODCWYMIRDDJXKW-UHFFFAOYSA-N	CCNC1=NC(NCC)=NC(Cl)=N1	2.18	1	2.1	1.1	1.1	Niu et al. 2022	-1	-1
Primidone	PPCP	charged or hydrophilic	DTXSID7023510	218.256	125-33-7	DQMZLTXERSFNPB-UHFFFAOYSA-N	CCC1(C(=O)NCNC1=O)C1=CC=CC=C1	0.91	1	1.31119	1.13931	1.13931	Niu et al. 2020	-0.171878	-0.171878
Mecoprop	pesticide	charged or hydrophilic	DTXSID9024194	214.65	93-65-2	WNTGYJSOUMFZEP-UHFFFAOYSA-N	CC(OC1=C(C)C=C(Cl)C=C1)C(O)=O	3.13	4.46664e-05	2.77661	2.90266		Niu et al. 2020	0.126046
Warfarin	PPCP	charged or hydrophilic	DTXSID5023742	308.333	81-81-2	PJVWKTKQMONHTI-UHFFFAOYSA-N	CC(=O)CC(C1=CC=CC=C1)C1=C(O)C2=CC=CC=C2OC1=O	2.7	0.0029	2.96	0.5	0.5	Niu et al. 2020	-2.46	-2.46
2-Isopropylthioxanthone	industrial chemical	neutral and hydrophobic	DTXSID1044691	254.35	5495-84-1	KTALPKYXQZGAEG-UHFFFAOYSA-N	CC(C)C1=CC2=C(SC3=C(C=CC=C3)C2=O)C=C1	4.6075	1	3.75191	4.227	4.227	Niu et al. 2022	0.475089	0.475089
MCPA	pesticide	charged or hydrophilic	DTXSID4024195	200.62	94-74-6	WHKUVVPPKQRRBV-UHFFFAOYSA-N	CC1=C(OCC(O)=O)C=CC(Cl)=C1	3.25	4.46664e-05	2.85583	2.99798		Niu et al. 2020	0.14215
4 Methylbenzylidene camphor	PPCP	neutral and hydrophobic	DTXSID8047896	240.346	36861-47-9	HEOCBCNFKCOKBX-UHFFFAOYSA-N	CC1=CC=C(C=C2C3CCC(C)(C2=O)C3(C)C)C=C1	4.98543	1	4.00138	3.848	3.848	Niu et al. 2022	-0.153382	-0.153382
5-Methyl-1H-benzotriazole	industrial chemical	charged or hydrophilic	DTXSID1038743	133.154	136-85-6	LRUDIIUSNGCQKF-UHFFFAOYSA-N	CC1=CC2=C(NN=N2)C=C1	0.930631	0.92	1.32481	1.1557	1.1557	Niu et al. 2020	-0.169109	-0.169109
Chlorophene	PPCP	charged or hydrophilic	DTXSID5020154	218.68	120-32-1	NCKMMSIFQUPKCK-UHFFFAOYSA-N	OC1=C(CC2=CC=CC=C2)C=C(Cl)C=C1	3.6	0.99	3.08686	3.27598	3.27598	Niu et al. 2020	0.18912	0.18912
Chlorothalonil-4-hydroxy	pesticide	charged or hydrophilic	DTXSID90182586	247.46	28343-61-5	MDQKYGOECVSPIW-UHFFFAOYSA-N	OC1=C(C#N)C(Cl)=C(C#N)C(Cl)=C1Cl	2.50297	1.23027e-06	2.36271	2.40461		Niu et al. 2020	0.0418986
Dexamethasone	PPCP	charged or hydrophilic	DTXSID3020384	392.467	50-02-2	UREBDLICKHMUKA-CXSFZGCWSA-N	[H][C@@]12C[C@@H](C)[C@](O)(C(=O)CO)[C@@]1(C)C[C@H](O)[C@@]1(F)[C@@]2([H])CCC2=CC(=O)C=C[C@]12C	1.83	1	2.8	-2.38	-2.38	Niu et al. 2020	-5.18	-5.18
Ethyl 4-(dimethylamino)benzoate	industrial chemical	charged or hydrophilic	DTXSID2044763	193.246	10287-53-3	FZUGPQWGEGAKET-UHFFFAOYSA-N	CCOC(=O)C1=CC=C(C=C1)N(C)C	2.98412	1	2.68032	2.78679	2.78679	Niu et al. 2020	0.106469	0.106469
3-Iodopropynyl butylcarbamate	PPCP	charged or hydrophilic	DTXSID0028038	281.093	55406-53-6	WYVVKGNFXHOCQV-UHFFFAOYSA-N	CCCCNC(=O)OCC#CI	2.09122	1	2.09091	2.07756	2.07756	Niu et al. 2020	-0.0133583	-0.0133583
p-Toluenesulfonamide	industrial chemical	charged or hydrophilic	DTXSID8029105	171.21	70-55-3	LMYRWZFENFIFIT-UHFFFAOYSA-N	CC1=CC=C(C=C1)S(N)(=O)=O	0.82	1	1.42	-1.52	-1.52	Niu et al. 2020	-2.94	-2.94
Tebuconazole	pesticide	neutral and hydrophobic	DTXSID9032113	307.82	107534-96-3	PXMNMQRDXWABCY-UHFFFAOYSA-N	CC(C)(C)C(O)(CCC1=CC=C(Cl)C=C1)CN1C=NC=N1	3.7	1	3.47	2.416	2.416	Niu et al. 2022	-1.054	-1.054
Thiacloprid	pesticide	charged or hydrophilic	DTXSID7034961	252.72	111988-49-9	HOKKPVIRMVDYPB-UVTDQMKNSA-N	ClC1=CC=C(CN2CCS\C2=N/C#N)C=N1	1.29	0.72	1.56203	1.44115	1.44115	Niu et al. 2020	-0.120882	-0.120882
Tri(butoxyethyl)phosphate	plastic additive	neutral and hydrophobic	DTXSID5021758	398.477	78-51-3	WTLBZVNBAKMVDP-UHFFFAOYSA-N	CCCCOCCOP(=O)(OCCOCCCC)OCCOCCCC	3.75	1	3.18588	3.793	3.793	Niu et al. 2022	0.607125	0.607125
Triclocarban	PPCP	neutral and hydrophobic	DTXSID4026214	315.58	101-20-2	ICUTUKXCWQYESQ-UHFFFAOYSA-N	ClC1=CC=C(NC(=O)NC2=CC=C(Cl)C(Cl)=C2)C=C1	4.54	1	3.70735	2.697	2.697	Niu et al. 2022	-1.01035	-1.01035
TDCPP	plastic additive	neutral and hydrophobic	DTXSID9026261	430.89	13674-87-8	ASLWPAWFJZFCKF-UHFFFAOYSA-N	ClCC(CCl)OP(=O)(OC(CCl)CCl)OC(CCl)CCl	3.65	1	3.18	2.08	2.08	Niu et al. 2020	-1.1	-1.1
Hexa(methoxymethyl)melamine	industrial chemical	charged or hydrophilic	DTXSID9027520	390.441	3089-11-0	BNCADMBVWNPPIZ-UHFFFAOYSA-N	COCN(COC)C1=NC(=NC(=N1)N(COC)COC)N(COC)COC	2.52863	1	2.37965	2.42499	2.42499	Niu et al. 2020	0.0453421	0.0453421
Fenuron	pesticide	charged or hydrophilic	DTXSID7037551	164.208	101-42-8	XXOYNJXVWVNOOJ-UHFFFAOYSA-N	CN(C)C(=O)NC1=CC=CC=C1	0.98	1	1.59	0.4555	0.4555	Niu et al. 2022	-1.1345	-1.1345
Chloroxuron	pesticide	neutral and hydrophobic	DTXSID7040287	290.75	1982-47-4	IVUXTESCPZUGJC-UHFFFAOYSA-N	CN(C)C(=O)NC1=CC=C(OC2=CC=C(Cl)C=C2)C=C1	3.7	1	3.55	3.35541	3.35541	Niu et al. 2020	-0.19459	-0.19459
Lenacil	pesticide	neutral and hydrophobic	DTXSID9042093	234.299	2164-08-1	ZTMKADLOSYKWCA-UHFFFAOYSA-N	O=C1NC2=C(CCC2)C(=O)N1C1CCCCC1	3.22	1	2.83602	2.97415	2.97415	Niu et al. 2020	0.138124	0.138124
Ametryn	pesticide	charged or hydrophilic	DTXSID1023869	227.33	834-12-8	RQVYBGPQFYCBGX-UHFFFAOYSA-N	CCNC1=NC(SC)=NC(NC(C)C)=N1	2.98	1	3	1.56	1.56	Niu et al. 2020	-1.44	-1.44
Pentobarbital	PPCP	charged or hydrophilic	DTXSID7023435	226.276	76-74-4	WEXRUCMBJFQVBZ-UHFFFAOYSA-N	CCCC(C)C1(CC)C(=O)NC(O)=NC1=O	2.1	0.76	2.21	-0.32	-0.32	Niu et al. 2020	-2.53	-2.53
Sulfamethazine	PPCP	charged or hydrophilic	DTXSID6021290	278.33	57-68-1	ASWVTGNCAZCNNR-UHFFFAOYSA-N	CC1=CC(C)=NC(NS(=O)(=O)C2=CC=C(N)C=C2)=N1	0.19	0.38	2.29	-2.01	-2.01	Niu et al. 2020	-4.3	-4.3
Ketoconazole	PPCP	charged or hydrophilic	DTXSID7029879	531.43	65277-42-1	XMAYWYJOQHXEEK-OZXSUGGESA-N	CC(=O)N1CCN(CC1)C1=CC=C(OC[C@H]2CO[C@@](CN3C=CN=C3)(O2)C2=CC=C(Cl)C=C2Cl)C=C1	4.35	0.91	4.28	0.88	0.88	Niu et al. 2020	-3.4	-3.4
o-Dianisidine	industrial chemical	charged or hydrophilic	DTXSID3025091	244.121	119-90-4	JRBJSXQPQWSCCF-UHFFFAOYSA-N	COC1=CC(=CC=C1N)C1=CC(OC)=C(N)C=C1	1.81	1	1.90528	1.85418	1.85418	Niu et al. 2020	-0.051098	-0.051098
Diphenylphosphate	plastic additive	charged or hydrophilic	DTXSID1048207	250.19	838-85-7	ASMQGLCHMVWBQR-UHFFFAOYSA-N	OP(=O)(OC1=CC=CC=C1)OC1=CC=CC=C1	2.18889	1.25892e-06	1.74	-2.69		Niu et al. 2020	-4.43
N Ethyl o toluenesulfonamide	industrial chemical	charged or hydrophilic	DTXSID5052416	199.27	1077-56-1	NATWUQFQFMZVMT-UHFFFAOYSA-N	CCNS(=O)(=O)C1=CC=CC=C1C	1.62586	1	1.78373	1.70792	1.70792	Niu et al. 2020	-0.0758096	-0.0758096
4,4'-Diamino-3,3'-dimethyldiphenylmethane	industrial chemical	charged or hydrophilic	DTXSID5020867	226.323	838-88-0	WECDUOXQLAIPQW-UHFFFAOYSA-N	CC1=C(N)C=CC(CC2=CC(C)=C(N)C=C2)=C1	2.17931	0.99	2.14906	2.14753	2.14753	Niu et al. 2020	-0.0015366	-0.0015366
4,4'-Thiodianiline	industrial chemical	charged or hydrophilic	DTXSID9021344	216.3	139-65-1	ICNFHJVPAJKPHW-UHFFFAOYSA-N	NC1=CC=C(SC2=CC=C(N)C=C2)C=C1	2.18	1	2.04	2.14807	2.14807	Niu et al. 2020	0.108074	0.108074
Tetrachlorosalicylanilide	industrial chemical	charged or hydrophilic	DTXSID4040767	351	1154-59-2	SJQBHPJLLIJASD-UHFFFAOYSA-N	OC1=C(C=C(Cl)C=C1Cl)C(=O)NC1=CC=C(Cl)C(Cl)=C1	5.07094	0.0011	4.05783	4.44435	4.44435	Niu et al. 2020	0.38652	0.38652
2,6-Dichlorobenzamide	pesticide	charged or hydrophilic	DTXSID7022170	190.02	2008-58-4	JHSPCUHPSIUQRB-UHFFFAOYSA-N	NC(=O)C1=C(Cl)C=CC=C1Cl	0.77	1	1.47	-1.23	-1.23	Niu et al. 2020	-2.7	-2.7
3,4-Dichlorophenylurea	pesticide	charged or hydrophilic	DTXSID2041468	205.04	2327-02-8	CYESCLHCWJKRKM-UHFFFAOYSA-N	NC(=O)NC1=CC=C(Cl)C(Cl)=C1	2.65	1	2.7	0.6359	0.6359	Niu et al. 2022	-2.0641	-2.0641
4-Isopropylaniline	pesticide	charged or hydrophilic	DTXSID20243932	135.21	99-88-7	LRTFPLFDLJYEKT-UHFFFAOYSA-N	CC(C)C1=CC=C(N)C=C1	2.49	1	2.32	1.31	1.31	Niu et al. 2020	-1.01	-1.01
Metolachlor OA	pesticide	charged or hydrophilic	DTXSID6037568	279.336	152019-73-3	LNOOSYCKMKZOJB-UHFFFAOYSA-N	CCC1=CC=CC(C)=C1N(C(C)COC)C(=O)C(O)=O	2.6119	1.90546e-06	2.43462	2.49113		Niu et al. 2020	0.056517
Metolachlor ESA	pesticide	charged or hydrophilic	DTXSID1037567	329.41	171118-09-5	CIGKZVUEZXGYSV-UHFFFAOYSA-N	CCC1=CC=CC(C)=C1N(C(C)COC)C(=O)CS(O)(=O)=O	3.49063	0	3.01466	3.18911		Niu et al. 2020	0.174443
Lidocaine	PPCP	charged or hydrophilic	DTXSID1045166	234.343	137-58-6	NNJVILVZKWQKPM-UHFFFAOYSA-N	CCN(CC)CC(=O)NC1=C(C)C=CC=C1C	2.44	0.24	2.52	1.41	1.41	Niu et al. 2020	-1.11	-1.11
Mycophenolic acid	PPCP	charged or hydrophilic	DTXSID4041070	320.341	24280-93-1	HPNSFSBZBAHARI-RUDMXATFSA-N	COC1=C(C)C2=C(C(=O)OC2)C(O)=C1C\C=C(/C)CCC(O)=O	3.45109	0.0025	2.98856	3.1577	3.1577	Niu et al. 2020	0.169136	0.169136
Capecitabine	PPCP	charged or hydrophilic	DTXSID3046451	359.354	154361-50-9	GAGWJHPBXLXJQN-UORFTKCHSA-N	CCCCCOC(=O)NC1=NC(=O)N(C=C1F)[C@@H]1O[C@H](C)[C@@H](O)[C@H]1O	0.377015	0.99	0.959368	0.715963	0.715963	Niu et al. 2020	-0.243405	-0.243405
Dimethylaminophenazone	PPCP	charged or hydrophilic	DTXSID7020504	231.299	58-15-1	RMMXTBMQSGEXHJ-UHFFFAOYSA-N	CN(C)C1=C(C)N(C)N(C1=O)C1=CC=CC=C1	1	1	1.82	-0.45	-0.45	Niu et al. 2020	-2.27	-2.27
Icaridin	pesticide	charged or hydrophilic	DTXSID0034227	229.32	119515-38-7	QLHULAHOXSSASE-UHFFFAOYSA-N	CCC(C)OC(=O)N1CCCCC1CCO	2.34317	1	2.25723	1.533	1.533	Niu et al. 2022	-0.724227	-0.724227
Cotinine	human metabolite	charged or hydrophilic	DTXSID1047576	176.219	486-56-6	UIKROCXWUNQSPJ-VIFPVBQESA-N	CN1[C@@H](CCC1=O)C1=CN=CC=C1	0.07	1	0.65	-1.42	-1.42	Niu et al. 2020	-2.07	-2.07
Lincomycin	PPCP	charged or hydrophilic	DTXSID3023215	406.54	154-21-2	OJMMVQQUTAEWLP-KIDUDLJLSA-N	CCC[C@@H]1C[C@H](N(C)C1)C(=O)N[C@H]([C@@H](C)O)[C@H]1O[C@H](SC)[C@H](O)[C@@H](O)[C@H]1O	0.2	0.44	2.19	-5.66	-5.66	Niu et al. 2020	-7.85	-7.85
Trimethoprim	PPCP	charged or hydrophilic	DTXSID3023712	290.323	738-70-5	IEDVJHCEMCRBQM-UHFFFAOYSA-N	COC1=CC(CC2=CN=C(N)N=C2N)=CC(OC)=C1OC	0.91	0.7	2.08	-1.69	-1.69	Niu et al. 2020	-3.77	-3.77
Crotamiton	PPCP	charged or hydrophilic	DTXSID6040664	203.285	483-63-6	DNTGGZPQPQTDQF-UHFFFAOYSA-N	CCN(C(=O)C=CC)C1=CC=CC=C1C	2.92215	1	2.63941	2.056	2.056	Niu et al. 2022	-0.583411	-0.583411
10,11-Dihydro-10,11-dihydroxycarbamazepine	PPCP	charged or hydrophilic	DTXSID30891504	270.288	35079-97-1	PRGQOPPDPVELEG-UHFFFAOYSA-N	NC(=O)N1C2=CC=CC=C2C(O)C(O)C2=C1C=CC=C2	0.301387	1	0.909446	0.655892	0.655892	Niu et al. 2020	-0.253554	-0.253554
Quinoxyfen	pesticide	neutral and hydrophobic	DTXSID2034881	308.13	124495-18-7	WRPIRSINYZBGPK-UHFFFAOYSA-N	FC1=CC=C(OC2=CC=NC3=CC(Cl)=CC(Cl)=C23)C=C1	4.66	1	3.78657	4.11794	4.11794	Niu et al. 2020	0.331372	0.331372
Cetirizine	PPCP	charged or hydrophilic	DTXSID4022787	388.89	83881-51-0	ZKLPARSLTMPFCP-UHFFFAOYSA-N	OC(=O)COCCN1CCN(CC1)C(C1=CC=CC=C1)C1=CC=C(Cl)C=C1	1.7	0	1.83267	1.76681		Niu et al. 2020	-0.06586
2-Hydroxycarbamazepine	PPCP	charged or hydrophilic	DTXSID20218201	252.273	68011-66-5	VPZIYMMSJFWLSP-UHFFFAOYSA-N	NC(=O)N1C2=CC=CC=C2C=CC2=C1C=CC(O)=C2	2.76979	1	2.53884	2.61654	2.61654	Niu et al. 2020	0.0777058	0.0777058
10,11-Dihydro-10-hydroxycarbamazepine	PPCP	charged or hydrophilic	DTXSID50865484	254.289	29331-92-8	BMPDWHIDQYTSHX-UHFFFAOYSA-N	NC(=O)N1C2=CC=CC=C2CC(O)C2=CC=CC=C12	2.26	1	2.20233	-0.09	-0.09	Niu et al. 2022	-2.29233	-2.29233
Clomazone	pesticide	charged or hydrophilic	DTXSID1032355	239.7	81777-89-1	KIEDNEWSYUYDSN-UHFFFAOYSA-N	CC1(C)CON(CC2=C(Cl)C=CC=C2)C1=O	2.5	1	2.44	1.777	1.777	Niu et al. 2022	-0.663	-0.663
Methiocarb	pesticide	charged or hydrophilic	DTXSID3032626	225.31	2032-65-7	YFBPRJGDJKVWAH-UHFFFAOYSA-N	CNC(=O)OC1=CC(C)=C(SC)C(C)=C1	2.92	1	2.32	2.73586	2.73586	Niu et al. 2020	0.415856	0.415856
3,5,6-Trichloro-2-pyridinol	pesticide	charged or hydrophilic	DTXSID7038317	198.43	6515-38-4	WCYYAQFQZQEUEN-UHFFFAOYSA-N	OC1=NC(Cl)=C(Cl)C=C1Cl	3.21	0.38	2.82942	2.9662	2.9662	Niu et al. 2020	0.136782	0.136782
Pendimethalin	pesticide	neutral and hydrophobic	DTXSID7024245	281.312	40487-42-1	CHIFOSRWCNZCFN-UHFFFAOYSA-N	CCC(CC)NC1=C(C=C(C)C(C)=C1[N+]([O-])=O)[N+]([O-])=O	5.2	1	4.19	3.808	3.808	Niu et al. 2022	-0.382	-0.382
Boscalid	pesticide	charged or hydrophilic	DTXSID6034392	343.21	188425-85-6	WYEMLYFITZORAB-UHFFFAOYSA-N	ClC1=CC=C(C=C1)C1=C(NC(=O)C2=C(Cl)N=CC=C2)C=CC=C1	2.96	1	2.6644	1.991	1.991	Niu et al. 2022	-0.673396	-0.673396
Prothioconazole-desthio	pesticide	neutral and hydrophobic	DTXSID3044338	312.19	120983-64-4	HHUQPWODPBDTLI-UHFFFAOYSA-N	OC(CN1C=NC=N1)(CC1=C(Cl)C=CC=C1)C1(Cl)CC1	3.08112	1	2.74435	2.86383	2.86383	Niu et al. 2020	0.119486	0.119486
N-Formyl-4-aminoantipyrine	PPCP	charged or hydrophilic	DTXSID10168241	231.255	1672-58-8	WSJBSKRPKADYRQ-UHFFFAOYSA-N	CN1N(C(=O)C(NC=O)=C1C)C1=CC=CC=C1	1.24216	1	1.53045	1.40315	1.40315	Niu et al. 2020	-0.127302	-0.127302
2,4-Dichlorophenol	industrial chemical	charged or hydrophilic	DTXSID1020439	163	120-83-2	HFZWRUODUSTPEG-UHFFFAOYSA-N	OC1=C(Cl)C=C(Cl)C=C1	3.06	0.72	2.81	1.23	1.23	Niu et al. 2020	-1.58	-1.58
Genistein	food ingredient	charged or hydrophilic	DTXSID5022308	270.24	446-72-0	TZBJGXHYKVUXJN-UHFFFAOYSA-N	OC1=CC=C(C=C1)C1=COC2=C(C(O)=CC(O)=C2)C1=O	3.08206	0.71	3.77	-1.91	-1.91	Niu et al. 2020	-5.68	-5.68
Daidzein	food ingredient	charged or hydrophilic	DTXSID9022310	254.241	486-66-8	ZQSIJRDFPHDXIC-UHFFFAOYSA-N	OC1=CC=C(C=C1)C1=COC2=C(C=CC(O)=C2)C1=O	3.24263	0.82	3.29	-1.95	-1.95	Niu et al. 2020	-5.24	-5.24
Bisphenol S	industrial chemical	charged or hydrophilic	DTXSID3022409	250.27	80-09-1	VPWNQTHUCYMVMZ-UHFFFAOYSA-N	OC1=CC=C(C=C1)S(=O)(=O)C1=CC=C(O)C=C1	-0.102823	0.65	0.642627	0.334828	0.334828	Niu et al. 2020	-0.307799	-0.307799
Flurtamone	pesticide	charged or hydrophilic	DTXSID5058228	333.31	96525-23-4	NYRMIJKDBAQCHC-UHFFFAOYSA-N	CNC1=C(C(=O)C(O1)C1=CC=CC=C1)C1=CC(=CC=C1)C(F)(F)F	3.74468	0.03	3.18236	3.3909	3.3909	Niu et al. 2020	0.208536	0.208536
Picolinafen	pesticide	neutral and hydrophobic	DTXSID8044339	376.311	137641-05-5	CWKFPEBMTGKLKX-UHFFFAOYSA-N	FC1=CC=C(NC(=O)C2=CC=CC(OC3=CC(=CC=C3)C(F)(F)F)=N2)C=C1	5.37099	1	4.25589	4.68268	4.68268	Niu et al. 2020	0.426787	0.426787
Finasteride	PPCP	neutral and hydrophobic	DTXSID3020625	372.553	98319-26-7	DBEPLOCGEIEOCV-WSBQPABSSA-N	CC(C)(C)NC(=O)[C@H]1CC[C@H]2[C@@H]3CC[C@H]4NC(=O)C=C[C@]4(C)[C@H]3CC[C@]12C	3.03	1	3.7	2.638	2.638	Niu et al. 2022	-1.062	-1.062
Acetyl-sulfamethoxazole	PPCP	charged or hydrophilic	DTXSID8049044	295.31	21312-10-7	GXPIUNZCALHVBA-UHFFFAOYSA-N	CC(=O)NC1=CC=C(C=C1)S(=O)(=O)NC1=NOC(C)=C1	1.1827	0.01	1.4912	1.35592	1.35592	Niu et al. 2020	-0.135282	-0.135282
Secobarbital	PPCP	charged or hydrophilic	DTXSID6044145	238.287	76-73-3	KQPKPCNLIDLUMF-UHFFFAOYSA-N	CCCC(C)C1(CC=C)C(=O)NC(=O)NC1=O	1.97	0.76	2.35	-0.42	-0.42	Niu et al. 2020	-2.77	-2.77
Bromoxynil	pesticide	charged or hydrophilic	DTXSID3022162	276.915	1689-84-5	UPMXNNIRAGDFEH-UHFFFAOYSA-N	OC1=C(Br)C=C(C=C1Br)C#N	2.95	0.0006	2.85	0.81		Niu et al. 2020	-2.04
Amiodarone	PPCP	charged or hydrophilic	DTXSID7022592	645.32	1951-25-3	IYIKLHRQXLHMJQ-UHFFFAOYSA-N	CCCCC1=C(C(=O)C2=CC(I)=C(OCCN(CC)CC)C(I)=C2)C2=CC=CC=C2O1	7.57	0.04	7.86	7.23	7.23	Niu et al. 2020	-0.63	-0.63
Atorvastatin	PPCP	charged or hydrophilic	DTXSID8029868	558.65	134523-00-5	XUKUURHRXDUEBC-KAYWLYCHSA-N	CC(C)C1=C(C(=O)NC2=CC=CC=C2)C(=C(N1CC[C@@H](O)C[C@@H](O)CC(O)=O)C1=CC=C(F)C=C1)C1=CC=CC=C1	4.13	0.0009	3.43671	3.69696		Niu et al. 2020	0.260246
Bisoprolol	PPCP	charged or hydrophilic	DTXSID6022682	325.449	66722-44-9	VHYCDWMUTMEGQY-UHFFFAOYSA-N	CC(C)NCC(O)COC1=CC=C(COCCOC(C)C)C=C1	1.87	0.01	1.92	-0.49	-0.49	Niu et al. 2020	-2.41	-2.41
Desloratadine	PPCP	charged or hydrophilic	DTXSID1044196	310.83	100643-71-8	JAUOIFJMECXRGI-UHFFFAOYSA-N	ClC1=CC=C2C(CCC3=C(N=CC=C3)C2=C2CCNCC2)=C1	4.16387	0.0034	3.45907	3.72386	3.72386	Niu et al. 2020	0.264791	0.264791
Fluconazole	PPCP	charged or hydrophilic	DTXSID3020627	306.277	86386-73-4	RFHAOTPXVQNOHP-UHFFFAOYSA-N	OC(CN1C=NC=N1)(CN1C=NC=N1)C1=C(F)C=C(F)C=C1	0.5	1	2.05	0.5927	0.5927	Niu et al. 2022	-1.4573	-1.4573
Glibenclamide	PPCP	charged or hydrophilic	DTXSID0037237	494	10238-21-8	ZNNLBTZKUZBEKO-UHFFFAOYSA-N	COC1=C(C=C(Cl)C=C1)C(=O)NCCC1=CC=C(C=C1)S(=O)(=O)NC(=O)NC1CCCCC1	2.81143	0.01	4.64	-0.2	-0.2	Niu et al. 2020	-4.84	-4.84
Glimepiride	PPCP	charged or hydrophilic	DTXSID5040675	490.62	93479-97-1	WIGIZIANZCJQQY-RUCARUNLSA-N	CCC1=C(C)CN(C(=O)NCCC2=CC=C(C=C2)S(=O)(=O)NC(=O)N[C@H]2CC[C@H](C)CC2)C1=O	4.24628	0.01	3.51347	3.78932	3.78932	Niu et al. 2020	0.275851	0.275851
Ketamine	PPCP	charged or hydrophilic	DTXSID8023187	237.73	6740-88-1	YQEZLKZALYSWHR-UHFFFAOYSA-N	CNC1(CCCCC1=O)C1=C(Cl)C=CC=C1	2.1915	0.65	2.15711	2.15721	2.15721	Niu et al. 2020	9.93e-05	9.93e-05
Lorazepam	PPCP	charged or hydrophilic	DTXSID7023225	321.16	846-49-1	DIWRORZWFLOCLC-UHFFFAOYSA-N	OC1N=C(C2=CC=CC=C2Cl)C2=CC(Cl)=CC=C2NC1=O	2.39	1	3.64	0.16	0.16	Niu et al. 2020	-3.48	-3.48
Memantine	PPCP	charged or hydrophilic	DTXSID5045174	179.307	19982-08-2	BUGYDGFZZOZRHP-UHFFFAOYSA-N	CC12CC3CC(C)(C1)CC(N)(C3)C2	3.28	0.0008	2.87563	3.0218		Niu et al. 2020	0.146176
Miconazole	PPCP	charged or hydrophilic	DTXSID6023319	416.12	22916-47-8	BYBLEWFAAKGYCD-UHFFFAOYSA-N	ClC1=CC=C(COC(CN2C=CN=C2)C2=CC=C(Cl)C=C2Cl)C(Cl)=C1	5.93	0.9	4.99	3.98	3.98	Niu et al. 2020	-1.01	-1.01
Mirtazapine	PPCP	charged or hydrophilic	DTXSID0023325	265.36	61337-67-5	RONZAEMNMFQXRA-UHFFFAOYSA-N	CN1CCN2C(C1)C1=CC=CC=C1CC1=C2N=CC=C1	3.12771	0.65	3.33	1.56	1.56	Niu et al. 2020	-1.77	-1.77
Oxazepam	PPCP	charged or hydrophilic	DTXSID1021087	286.72	604-75-1	ADIMAYPTOBDMTL-UHFFFAOYSA-N	OC1N=C(C2=CC=CC=C2)C2=CC(Cl)=CC=C2NC1=O	2.24	1	3.37	0.45	0.45	Niu et al. 2020	-2.92	-2.92
Telmisartan	PPCP	charged or hydrophilic	DTXSID8023636	514.629	144701-48-4	RMMXLENWKUUMAY-UHFFFAOYSA-N	CCCC1=NC2=C(C=C(C=C2C)C2=NC3=CC=CC=C3N2C)N1CC1=CC=C(C=C1)C1=CC=CC=C1C(O)=O	7.74448	0.0001	7.46	3.63		Niu et al. 2020	-3.83
Temazepam	PPCP	charged or hydrophilic	DTXSID8021309	300.74	846-50-4	SEQDDYPDSLOBDC-UHFFFAOYSA-N	CN1C2=CC=C(Cl)C=C2C(=NC(O)C1=O)C1=CC=CC=C1	2.19	1	3.15	0.73	0.73	Niu et al. 2020	-2.42	-2.42
Dicyclohexyl phthalate	plastic additive	neutral and hydrophobic	DTXSID5025021	330.424	84-61-7	VOWAEIGWURALJQ-UHFFFAOYSA-N	O=C(OC1CCCCC1)C1=C(C=CC=C1)C(=O)OC1CCCCC1	5.83394	1	4.35	4.52	4.52	Niu et al. 2020	0.17	0.17
Tricresylphosphate	plastic additive	neutral and hydrophobic	DTXSID4021391	368.363	1330-78-5			5.48	1	4.32785	4.76926	4.76926	Niu et al. 2020	0.441416	0.441416
Bis(2-ethylhexyl) phosphate	plastic additive	charged or hydrophilic	DTXSID1027134	322.426	298-07-7	SEGLCEQVOFDUPX-UHFFFAOYSA-N	CCCCC(CC)COP(O)(=O)OCC(CC)CCCC	3.69113	1.25892e-06	4.27	3.33		Niu et al. 2020	-0.94
Methylparaben	PPCP	charged or hydrophilic	DTXSID4022529	152.149	99-76-3	LXCFILQKKLGQFO-UHFFFAOYSA-N	COC(=O)C1=CC=C(O)C=C1	1.96	0.93	1.94	-0.72	-0.72	Niu et al. 2020	-2.66	-2.66
Propylparaben	PPCP	charged or hydrophilic	DTXSID4022527	180.203	94-13-3	QELSKZZBTMNZEB-UHFFFAOYSA-N	CCCOC(=O)C1=CC=C(O)C=C1	3.04	0.93	2.55	0.35	0.35	Niu et al. 2020	-2.2	-2.2
Fenthion	pesticide	neutral and hydrophobic	DTXSID8020620	278.32	55-38-9	PNVJTZOFSHSLTO-UHFFFAOYSA-N	COP(=S)(OC)OC1=CC(C)=C(SC)C=C1	4.09	1	3.18	3.10924	3.10924	Niu et al. 2020	-0.070759	-0.070759
Phosphoric acid, dibutyl ester	plastic additive	charged or hydrophilic	DTXSID3040728	210.21	107-66-4	JYFHYPJRHGVZDY-UHFFFAOYSA-N	CCCCOP(O)(=O)OCCCC	1.20599	1.25892e-06	1.68	-1.46		Niu et al. 2020	-3.14
Prosulfuron	pesticide	charged or hydrophilic	DTXSID9034868	419.38	94125-34-5	LTUNNEGNEKBSEH-UHFFFAOYSA-N	COC1=NC(C)=NC(NC(=O)NS(=O)(=O)C2=C(CCC(F)(F)F)C=CC=C2)=N1	2.02925	0.0003	2.97	0.79		Niu et al. 2020	-2.18
Acetochlor	pesticide	neutral and hydrophobic	DTXSID8023848	269.77	34256-82-1	VTNQPKFIQCLBDU-UHFFFAOYSA-N	CCOCN(C(=O)CCl)C1=C(CC)C=CC=C1C	3.03	1	2.32	2.104	2.104	Niu et al. 2022	-0.216	-0.216
2-Hydroxyatrazine	pesticide	charged or hydrophilic	DTXSID6037807	197.242	2163-68-0	NFMIMWNQWAWNDW-UHFFFAOYSA-N	CCNC1=NC(O)=NC(NC(C)C)=N1	1.95934	1	2.00386	1.9728	1.9728	Niu et al. 2020	-0.0310566	-0.0310566
3,4,5-Trichlorophenol	industrial chemical	charged or hydrophilic	DTXSID4026212	197.44	609-19-8	GBNHEBQXJVDXSW-UHFFFAOYSA-N	OC1=CC(Cl)=C(Cl)C(Cl)=C1	4.01	0.72	3.56	0.95	0.95	Niu et al. 2020	-2.61	-2.61
Triadimenol	pesticide	charged or hydrophilic	DTXSID0032493	295.77	55219-65-3	BAZVSMNPJJMILC-UHFFFAOYSA-N	CC(C)(C)C(O)C(OC1=CC=C(Cl)C=C1)N1C=NC=N1	2.9	1	2.7	1.43	1.43	Niu et al. 2020	-1.27	-1.27
Methomyl	pesticide	charged or hydrophilic	DTXSID1022267	162.21	16752-77-5	UHXUZOCRWCRNSJ-UHFFFAOYSA-N	CNC(=O)ON=C(C)SC	0.6	1	1.3	0.89308	0.89308	Niu et al. 2020	-0.40692	-0.40692
Abamectin	pesticide	neutral and hydrophobic	DTXSID8023892	873.077	71751-41-2			6.51	1	5.00775	5.58739	5.58739	Niu et al. 2020	0.579642	0.579642
4-Chlorophenol	industrial chemical	charged or hydrophilic	DTXSID1021871	128.56	106-48-9	WXNZTHHGJRFXKQ-UHFFFAOYSA-N	OC1=CC=C(Cl)C=C1	2.39	0.99	2.13	-0.2	-0.2	Niu et al. 2020	-2.33	-2.33
2-(Thiocyanomethylthio)benzothiazole	industrial chemical	neutral and hydrophobic	DTXSID6032647	238.34	21564-17-0	TUBQDCKAWGHZPF-UHFFFAOYSA-N	N#CSCSC1=NC2=CC=CC=C2S1	3.3	1	2.88883	1.857	1.857	Niu et al. 2022	-1.03183	-1.03183
DCOIT	pesticide	neutral and hydrophobic	DTXSID5032315	282.22	64359-81-5	PORQOHRXAJJKGK-UHFFFAOYSA-N	CCCCCCCCN1SC(Cl)=C(Cl)C1=O	3.77002	1	3.19909	3.41103	3.41103	Niu et al. 2020	0.211937	0.211937
Benzidine	industrial chemical	charged or hydrophilic	DTXSID2020137	184.242	92-87-5	HFACYLZERDEVSX-UHFFFAOYSA-N	NC1=CC=C(C=C1)C1=CC=C(N)C=C1	1.34	1	2.32	-0.52	-0.52	Niu et al. 2020	-2.84	-2.84
3,3'-Dimethylbenzidine	industrial chemical	charged or hydrophilic	DTXSID5024059	212.296	119-93-7	NUIURNJTPRWVAP-UHFFFAOYSA-N	CC1=CC(=CC=C1N)C1=CC=C(N)C(C)=C1	2.34	1	2.25513	2.27516	2.27516	Niu et al. 2020	0.020028	0.020028
1-Naphthylamine	industrial chemical	charged or hydrophilic	DTXSID7020920	143.189	134-32-7	RUFPHBVGCFYCNW-UHFFFAOYSA-N	NC1=CC=CC2=C1C=CC=C2	2.25	1	2.67	0.96	0.96	Niu et al. 2020	-1.71	-1.71
MeIQx	food ingredient	charged or hydrophilic	DTXSID1020801	213.244	77500-04-0	DVCCCQNKIYNAKB-UHFFFAOYSA-N	CN1C(N)=NC2=C1C=CC1=NC=C(C)N=C21	1.01	0.56	1.3772	1.21874	1.21874	Niu et al. 2020	-0.158458	-0.158458
2-Amino-1methyl-6-phenylimidazo [4,5-b]pyridine	food ingredient	charged or hydrophilic	DTXSID3037628	224.267	105650-23-5	UQVKZNNCIHJZLS-UHFFFAOYSA-N	CN1C(N)=NC2=C1C=C(C=N2)C1=CC=CC=C1	2.23	1	2.18252	2.18779	2.18779	Niu et al. 2020	0.005266	0.005266
Perfluorooctanesulfonamide	PFC	neutral and hydrophobic	DTXSID3038939	499.14	754-91-6	RRRXPPIDPYTNJG-UHFFFAOYSA-N	NS(=O)(=O)C(F)(F)C(F)(F)C(F)(F)C(F)(F)C(F)(F)C(F)(F)C(F)(F)C(F)(F)F	4.05641	1	3.38814	3.63851	3.63851	Niu et al. 2020	0.25037	0.25037
Perfluoroheptanoic acid	PFC	charged or hydrophilic	DTXSID1037303	364.062	375-85-9	ZWBAMYVPMDSJGQ-UHFFFAOYSA-N	OC(=O)C(F)(F)C(F)(F)C(F)(F)C(F)(F)C(F)(F)C(F)(F)F	1.36673	9.9999e-06	1.61268	1.50209		Niu et al. 2020	-0.110585
6:2 Fluorotelomer sulfonic acid	PFC	charged or hydrophilic	DTXSID6067331	428.16	27619-97-2	VIONGDJUYAYOPU-UHFFFAOYSA-N	OS(=O)(=O)CCC(F)(F)C(F)(F)C(F)(F)C(F)(F)C(F)(F)C(F)(F)F	3.87901	1.28825e-07	3.27103	3.4976		Niu et al. 2020	0.226563
Bromochlorophen	PPCP	charged or hydrophilic	DTXSID90165596	426.91	15435-29-7	TYBHZVUFOINFDV-UHFFFAOYSA-N	OC1=C(Br)C=C(Cl)C=C1CC1=CC(Cl)=CC(Br)=C1O	5.82941	0.42	4.55849	5.0468	5.0468	Niu et al. 2020	0.488307	0.488307
Metobromuron	pesticide	charged or hydrophilic	DTXSID6042157	259.103	3060-89-7	WLFDQEVORAMCIM-UHFFFAOYSA-N	CON(C)C(=O)NC1=CC=C(Br)C=C1	2.38	1	2.1	0.53	0.53	Niu et al. 2020	-1.57	-1.57
Fenofibrate	PPCP	neutral and hydrophobic	DTXSID2029874	360.83	49562-28-9	YMTINGFKWWXKFG-UHFFFAOYSA-N	CC(C)OC(=O)C(C)(C)OC1=CC=C(C=C1)C(=O)C1=CC=C(Cl)C=C1	5.14	1	4.10341	4.415	4.415	Niu et al. 2022	0.311586	0.311586
Metconazole	pesticide	neutral and hydrophobic	DTXSID4034497	319.83	125116-23-6	XWPZUHJBOLQNMN-UHFFFAOYSA-N	CC1(C)CCC(CC2=CC=C(Cl)C=C2)C1(O)CN1C=NC=N1	3.85	1	3.25189	2.247	2.247	Niu et al. 2022	-1.00489	-1.00489
Bosentan	PPCP	charged or hydrophilic	DTXSID7046627	551.62	147536-97-8	GJPICJJJRGTNOD-UHFFFAOYSA-N	COC1=CC=CC=C1OC1=C(NS(=O)(=O)C2=CC=C(C=C2)C(C)(C)C)N=C(N=C1OCCO)C1=NC=CC=N1	3.97645	0.0033	3.33535	3.57499	3.57499	Niu et al. 2020	0.23964	0.23964
Celecoxib	PPCP	neutral and hydrophobic	DTXSID0022777	381.37	169590-42-5	RZEKVGVHFLEQIL-UHFFFAOYSA-N	CC1=CC=C(C=C1)C1=CC(=NN1C1=CC=C(C=C1)S(N)(=O)=O)C(F)(F)F	4.21	1	3.85	0.8	0.8	Niu et al. 2020	-3.05	-3.05
Domperidone	PPCP	charged or hydrophilic	DTXSID1045116	425.92	57808-66-9	FGXWKSZFVQUSTL-UHFFFAOYSA-N	ClC1=CC2=C(C=C1)N(C1CCN(CCCN3C(=O)NC4=C3C=CC=C4)CC1)C(=O)N2	3.9	0.14	4.79	0.7	0.7	Niu et al. 2020	-4.09	-4.09
Efavirenz	PPCP	neutral and hydrophobic	DTXSID9046029	315.68	154598-52-4	XPOQHMRABVBWPR-ZDUSSCGKSA-N	FC(F)(F)[C@]1(OC(=O)NC2=CC=C(Cl)C=C12)C#CC1CC1	4.11058	1	4.04	2.32	2.32	Niu et al. 2020	-1.72	-1.72
Fluvoxamine	PPCP	charged or hydrophilic	DTXSID2044002	318.34	54739-18-3	CJOFXWAVKWHTFT-XSFVSMFZSA-N	COCCCC\C(=N/OCCN)C1=CC=C(C=C1)C(F)(F)F	2.93136	0.06	2.81	1.98	1.98	Niu et al. 2020	-0.83	-0.83
L-Thyroxine	PPCP	charged or hydrophilic	DTXSID8023214	776.874	51-48-9	XUIIKFGFIJCVMT-LBPRGKRZSA-N	N[C@@H](CC1=CC(I)=C(OC2=CC(I)=C(O)C(I)=C2)C(I)=C1)C(O)=O	4.63426	0	3.76958	4.09749		Niu et al. 2020	0.327918
Losartan	PPCP	charged or hydrophilic	DTXSID7023227	422.92	114798-26-4	PSIFNNKUMBGKDQ-UHFFFAOYSA-N	CCCCC1=NC(Cl)=C(CO)N1CC1=CC=C(C=C1)C1=CC=CC=C1C1=NN=NN1	5.06499	0.0003	5.78	0.43		Niu et al. 2020	-5.35
Montelukast	PPCP	charged or hydrophilic	DTXSID9023334	586.19	158966-92-8	UCHDWCPVSPXUMX-TZIWLTJVSA-N	CC(C)(O)C1=C(CC[C@@H](SCC2(CC(O)=O)CC2)C2=CC(\C=C\C3=NC4=C(C=CC(Cl)=C4)C=C3)=CC=C2)C=CC=C1	7.8	0.002	5.85928	6.61204	6.61204	Niu et al. 2020	0.75276	0.75276
Ondansetron	PPCP	charged or hydrophilic	DTXSID8023393	293.37	99614-02-5	FELGMEQIXOGIFQ-UHFFFAOYSA-N	CN1C2=C(C3=CC=CC=C13)C(=O)C(CN1C=CN=C1C)CC2	2.95054	0.22	3.68	1.3	1.3	Niu et al. 2020	-2.38	-2.38
Pioglitazone	PPCP	charged or hydrophilic	DTXSID3037129	356.44	111025-46-8	HYAFETHFCAUJAY-UHFFFAOYSA-N	CCC1=CN=C(CCOC2=CC=C(CC3SC(=O)NC3=O)C=C2)C=C1	3.43957	0.08	2.98096	3.14855	3.14855	Niu et al. 2020	0.16759	0.16759
Tacrolimus	PPCP	charged or hydrophilic	DTXSID5046354	804.031	104987-11-3	QJJXYPPXXYFBGM-LFZNUXCKSA-N	[H][C@]12O[C@](O)([C@H](C)C[C@@H]1OC)C(=O)C(=O)N1CCCC[C@@]1([H])C(=O)O[C@@H]([C@H](C)[C@@H](O)CC(=O)[C@H](CC=C)\C=C(C)\C[C@H](C)C[C@@H]2OC)C(\C)=C\[C@@H]1CC[C@@H](O)[C@@H](C1)OC	2.42644	1	2.31219	2.34382	2.34382	Niu et al. 2020	0.0316282	0.0316282
Valsartan	PPCP	charged or hydrophilic	DTXSID6023735	435.528	137862-53-4	ACWBQPMHZXGDFX-QFIPXVFZSA-N	CCCCC(=O)N(CC1=CC=C(C=C1)C1=CC=CC=C1C1=NN=NN1)[C@@H](C(C)C)C(O)=O	3.8427	0	4.31	-2.03		Niu et al. 2020	-6.34
Vardenafil	PPCP	charged or hydrophilic	DTXSID3048318	488.61	224785-90-4	SECKRCOLJRRGGV-UHFFFAOYSA-N	CCCC1=NC(C)=C2N1NC(=NC2=O)C1=CC(=CC=C1OCC)S(=O)(=O)N1CCN(CC)CC1	2.76839	0.15	2.53791	2.61543	2.61543	Niu et al. 2020	0.0775179	0.0775179
Clobetasol	PPCP	charged or hydrophilic	DTXSID2048955	410.91	25122-41-2	FCSHDIVRCWTZOX-DVTGEIKXSA-N	C[C@H]1C[C@H]2[C@@H]3CCC4=CC(=O)C=C[C@]4(C)[C@@]3(F)[C@@H](O)C[C@]2(C)[C@@]1(O)C(=O)CCl	2.48	1	2.34755	2.38636	2.38636	Niu et al. 2020	0.038816	0.038816
Paramethasone	PPCP	charged or hydrophilic	DTXSID3023421	392.467	53-33-8	MKPDWECBUAZOHP-AFYJWTTESA-N	C[C@@H]1C[C@H]2[C@@H]3C[C@H](F)C4=CC(=O)C=C[C@]4(C)[C@H]3[C@@H](O)C[C@]2(C)[C@@]1(O)C(=O)CO	1.7483	1	1.86455	1.80517	1.80517	Niu et al. 2020	-0.0593781	-0.0593781
Terbinafine	PPCP	charged or hydrophilic	DTXSID2023640	291.438	91161-71-6	DOMXUEMWDBAQBQ-WEVVVXLNSA-N	CN(C\C=C\C#CC(C)(C)C)CC1=CC=CC2=C1C=CC=C2	6	0.67	5.13	4.98	4.98	Niu et al. 2020	-0.15	-0.15
Clopidogrel	PPCP	charged or hydrophilic	DTXSID6022848	321.82	113665-84-2	GKTWGGQPFAXNFI-HNNXBMFYSA-N	COC(=O)[C@@H](N1CCC2=C(C1)C=CS2)C1=CC=CC=C1Cl	2.66059	1	2.46676	0.9169	0.9169	Niu et al. 2022	-1.54986	-1.54986
Clozapine	PPCP	charged or hydrophilic	DTXSID5022855	326.83	5786-21-0	QZUDBNBUXVUHMW-UHFFFAOYSA-N	CN1CCN(CC1)C1=NC2=C(NC3=C1C=CC=C3)C=CC(Cl)=C2	3.23	0.3	4.08	1.21	1.21	Niu et al. 2020	-2.87	-2.87
Indometacin	PPCP	charged or hydrophilic	DTXSID9020740	357.79	53-86-1	CGIGDMFJXJATDK-UHFFFAOYSA-N	COC1=CC2=C(C=C1)N(C(=O)C1=CC=C(Cl)C=C1)C(C)=C2CC(O)=O	4.27	0.0012	4.38	1.57	1.57	Niu et al. 2020	-2.81	-2.81
Benalaxyl	pesticide	neutral and hydrophobic	DTXSID3041619	325.408	71626-11-4	CJPQIRJHIZUAQP-UHFFFAOYSA-N	COC(=O)C(C)N(C(=O)CC1=CC=CC=C1)C1=C(C)C=CC=C1C	3.4	1	3.54	2.893	2.893	Niu et al. 2022	-0.647	-0.647
dl-Norgestrel	PPCP	neutral and hydrophobic	DTXSID3047477	312.453	6533-00-2	WWYNJERNGUHSAO-XUDSTZEESA-N	[H][C@@]12CC[C@@](O)(C#C)[C@@]1(CC)CC[C@]1([H])[C@@]3([H])CCC(=O)C=C3CC[C@@]21[H]	3.06705	1	3.58	0.82	0.82	Niu et al. 2020	-2.76	-2.76
Pentoxifylline	PPCP	charged or hydrophilic	DTXSID7023437	278.312	6493-05-6	BYPFEZZEUUWMEJ-UHFFFAOYSA-N	CN1C=NC2=C1C(=O)N(CCCCC(C)=O)C(=O)N2C	0.29	1	1.4	1.117	1.117	Niu et al. 2022	-0.283	-0.283
Anastrozole	PPCP	charged or hydrophilic	DTXSID9022607	293.374	120511-73-1	YBBLVLTVTVSKRW-UHFFFAOYSA-N	CC(C)(C#N)C1=CC(=CC(CN2C=NC=N2)=C1)C(C)(C)C#N	2.84307	1	2.58721	2.022	2.022	Niu et al. 2022	-0.565211	-0.565211
Bicalutamide	PPCP	neutral and hydrophobic	DTXSID2022678	430.37	90357-06-5	LKJPYSCBVHEWIU-UHFFFAOYSA-N	CC(O)(CS(=O)(=O)C1=CC=C(F)C=C1)C(=O)NC1=CC(=C(C=C1)C#N)C(F)(F)F	3.20378	1	2.82532	2.96126	2.96126	Niu et al. 2020	0.135947	0.135947
Drospirenone	PPCP	neutral and hydrophobic	DTXSID7046465	366.501	67392-87-4	METQSPRSQINEEU-HXCATZOESA-N	[H][C@@]12C[C@]1([H])[C@@]1([H])[C@]3([H])[C@]4([H])C[C@]4([H])[C@@]4(CCC(=O)O4)[C@@]3(C)CC[C@]1([H])[C@@]1(C)CCC(=O)C=C21	3.00195	1	2.69209	2.80095	2.80095	Niu et al. 2020	0.108862	0.108862
Betamethasone	PPCP	charged or hydrophilic	DTXSID3022667	392.467	378-44-9	UREBDLICKHMUKA-DVTGEIKXSA-N	[H][C@@]12C[C@H](C)[C@](O)(C(=O)CO)[C@@]1(C)C[C@H](O)[C@@]1(F)[C@@]2([H])CCC2=CC(=O)C=C[C@]12C	1.83	1	1.91848	1.87007	1.87007	Niu et al. 2020	-0.048414	-0.048414
Propanil	pesticide	neutral and hydrophobic	DTXSID8022111	218.08	709-98-8	LFULEKSKNZEWOE-UHFFFAOYSA-N	CCC(=O)NC1=CC=C(Cl)C(Cl)=C1	3.07	1	2.73701	2.855	2.855	Niu et al. 2020	0.117994	0.117994
Enalapril	PPCP	charged or hydrophilic	DTXSID5022982	376.453	75847-73-3	GBXSMTUPTTWBMN-XIRDDKMYSA-N	CCOC(=O)[C@H](CCC1=CC=CC=C1)N[C@@H](C)C(=O)N1CCC[C@H]1C(O)=O	0.07	0.0001	1.74	-3.46		Niu et al. 2020	-5.2
Cyproterone	PPCP	neutral and hydrophobic	DTXSID3022873	374.91	2098-66-0	DUSHUSLJJMDGTE-ZJPMUUANSA-N	CC(=O)[C@@]1(O)CC[C@H]2[C@@H]3C=C(Cl)C4=CC(=O)[C@@H]5C[C@@H]5[C@]4(C)[C@H]3CC[C@]12C	3.01143	1	3.79	0.77	0.77	Niu et al. 2020	-3.02	-3.02
Fluorometholone	PPCP	charged or hydrophilic	DTXSID7047435	376.468	426-13-1	FAOZLTXFLGPHNG-KNAQIMQKSA-N	C[C@H]1C[C@H]2[C@@H]3CC[C@](O)(C(C)=O)[C@@]3(C)C[C@H](O)[C@]2(F)[C@@]2(C)C=CC(=O)C=C12	2	1	2.0307	2.0051	2.0051	Niu et al. 2020	-0.0256	-0.0256
Flunisolide	PPCP	charged or hydrophilic	DTXSID1045534	434.504	3385-03-3	XSFJVAJPIHIPKU-XWCQMRHXSA-N	CC1(C)O[C@@H]2C[C@H]3[C@@H]4C[C@H](F)C5=CC(=O)C=C[C@]5(C)[C@H]4[C@@H](O)C[C@]3(C)[C@@]2(O1)C(=O)CO	2.6248	1	3.29	-1.03	-1.03	Niu et al. 2020	-4.32	-4.32
Acetamiprid	pesticide	charged or hydrophilic	DTXSID0034300	222.68	135410-20-7	WCXDHFDTOYPNIE-RIYZIHGNSA-N	CN(CC1=CN=C(Cl)C=C1)C(\C)=N\C#N	1.19577	1	1.49983	1.055	1.055	Niu et al. 2022	-0.444828	-0.444828
Mebendazole	PPCP	charged or hydrophilic	DTXSID4040682	295.298	31431-39-7	OPXLLQIJSORQAM-UHFFFAOYSA-N	COC(=O)NC1=NC2=C(N1)C=CC(=C2)C(=O)C1=CC=CC=C1	2.83	1	3.82	-0.52	-0.52	Niu et al. 2020	-4.34	-4.34
Albendazole	PPCP	neutral and hydrophobic	DTXSID0022563	265.33	54965-21-8	HXHWSAZORRCQMX-UHFFFAOYSA-N	CCCSC1=CC=C2NC(NC(=O)OC)=NC2=C1	3.07	1	3.3	-0.07	-0.07	Niu et al. 2020	-3.37	-3.37
Amcinonide	PPCP	neutral and hydrophobic	DTXSID6045905	502.579	51022-69-6	ILKJAFIWWBXGDU-MOGDOJJUSA-N	CC(=O)OCC(=O)[C@@]12OC3(CCCC3)O[C@@H]1C[C@H]1[C@@H]3CCC4=CC(=O)C=C[C@]4(C)[C@@]3(F)[C@@H](O)C[C@]21C	3.73988	1	3.67	-0.01	-0.01	Niu et al. 2020	-3.68	-3.68
Terbuthylazine-2-hydroxy	pesticide	charged or hydrophilic	DTXSID20216888	211.269	66753-07-9	OYTCZOJKXCTBHG-UHFFFAOYSA-N	CCNC1=NC(=O)N=C(NC(C)(C)C)N1	3.53	6.30953e-06	3.04065	3.22038		Niu et al. 2020	0.179726
Tetraglyme	industrial chemical	charged or hydrophilic	DTXSID7044396	222.281	143-24-8	ZUHZGEOKBKGPSW-UHFFFAOYSA-N	COCCOCCOCCOCCOC	-0.289816	1	-0.1	0.442	0.442	Niu et al. 2022	0.542	0.542
Triamcinolone acetonide	PPCP	charged or hydrophilic	DTXSID6021371	434.504	76-25-5	YNDXUCZADRHECN-JNQJZLCISA-N	[H][C@@]12C[C@@]3([H])[C@]4([H])CCC5=CC(=O)C=C[C@]5(C)[C@@]4(F)[C@@H](O)C[C@]3(C)[C@@]1(OC(C)(C)O2)C(=O)CO	2.53	1	3.43	-1.28	-1.28	Niu et al. 2020	-4.71	-4.71
Raloxifene	PPCP	charged or hydrophilic	DTXSID3023550	473.59	84449-90-1	GZUITABIAKMVPG-UHFFFAOYSA-N	OC1=CC=C(C=C1)C1=C(C(=O)C2=CC=C(OCCN3CCCCC3)C=C2)C2=CC=C(O)C=C2S1	4.74429	0.08	3.84221	4.18489	4.18489	Niu et al. 2020	0.342684	0.342684
Carbaryl	pesticide	charged or hydrophilic	DTXSID9020247	201.225	63-25-2	CVXBEEMKQHEXEN-UHFFFAOYSA-N	CNC(=O)OC1=C2C=CC=CC2=CC=C1	2.36	1	2.4	0.81	0.81	Niu et al. 2020	-1.59	-1.59
Clonidine	PPCP	charged or hydrophilic	DTXSID6022846	230.09	4205-90-7	GJSURZIOUXUGAL-UHFFFAOYSA-N	ClC1=CC=CC(Cl)=C1NC1=NCCN1	1.59	0.24	2.26	-0.49	-0.49	Niu et al. 2020	-2.75	-2.75
Dydrogesterone	PPCP	neutral and hydrophobic	DTXSID1022974	312.453	152-62-5	JGMOKGBVKVMRFX-HQZYFCCVSA-N	[H][C@@]12CC[C@H](C(C)=O)[C@@]1(C)CC[C@]1([H])[C@@]2([H])C=CC2=CC(=O)CC[C@@]12C	3.39826	1	3.14	1.94	1.94	Niu et al. 2020	-1.2	-1.2
Picoxystrobin	pesticide	neutral and hydrophobic	DTXSID9047542	367.324	117428-22-5	IBSNKSODLGJUMQ-SDNWHVSQSA-N	CO\C=C(\C(=O)OC)C1=C(COC2=NC(=CC=C2)C(F)(F)F)C=CC=C1	3.56	1	3.27	3.19	3.19	Niu et al. 2022	-0.08	-0.08
1,3-Dihydro-2H-indol-2-one	industrial chemical	charged or hydrophilic	DTXSID80870389	133.15	59-48-3	JYGFTBXVXVMTGB-UHFFFAOYSA-N	O=C1CC2=CC=CC=C2N1	1.16	1	1.56	-1.11	-1.11	Niu et al. 2020	-2.67	-2.67
Lamotrigine	PPCP	charged or hydrophilic	DTXSID2023195	256.09	84057-84-1	PYZRQGJRPPTADH-UHFFFAOYSA-N	NC1=NC(N)=C(N=N1)C1=CC=CC(Cl)=C1Cl	2.57	0.99	3.08	0.13	0.13	Niu et al. 2020	-2.95	-2.95
5-Chlorobenzotriazole	industrial chemical	charged or hydrophilic	DTXSID0047450	153.57	94-97-3	PZBQVZFITSVHAW-UHFFFAOYSA-N	ClC1=CC2=C(NN=N2)C=C1	1.5257	0.78	1.71761	1.62836	1.62836	Niu et al. 2020	-0.0892511	-0.0892511
Quinoline 1-oxide	industrial chemical	charged or hydrophilic	DTXSID00167107	145.161	1613-37-2	GIIWGCBLYNDKBO-UHFFFAOYSA-N	[O-][N+]1=CC=CC2=CC=CC=C12	0.36	1	1.26	1.126	1.126	Niu et al. 2022	-0.134	-0.134
Ifosfamide	PPCP	charged or hydrophilic	DTXSID7020760	261.08	3778-73-2	HOMGKSMUEGBAAB-UHFFFAOYSA-N	ClCCNP1(=O)OCCCN1CCCl	0.86	1	1.27819	1.0996	1.0996	Niu et al. 2020	-0.178588	-0.178588
Sulfathiazole	PPCP	charged or hydrophilic	DTXSID8026068	255.31	72-14-0	JNMRHUJNCSQMMB-UHFFFAOYSA-N	NC1=CC=C(C=C1)S(=O)(=O)NC1=NC=CS1	0.05	0.55	1.84	-2.96	-2.96	Niu et al. 2020	-4.8	-4.8
Bifenox free acid	pesticide	charged or hydrophilic	DTXSID9073547	328.1	53774-07-5	IUSYSZLVZMUVDO-UHFFFAOYSA-N	OC(=O)C1=C(C=CC(OC2=C(Cl)C=C(Cl)C=C2)=C1)[N+]([O-])=O	4.64393	6.30953e-06	3.77596	4.10517		Niu et al. 2020	0.329215
Bupirimate	pesticide	charged or hydrophilic	DTXSID6041688	316.42	41483-43-6	DSKJPMWIHSOYEA-UHFFFAOYSA-N	CCCCC1=C(OS(=O)(=O)N(C)C)N=C(NCC)N=C1C	2.7	1	3.5	2.853	2.853	Niu et al. 2022	-0.647	-0.647
Clothianidin	pesticide	charged or hydrophilic	DTXSID2034465	249.67	210880-92-5	PGOOBECODWQEAB-UHFFFAOYSA-N	CN\C(NCC1=CN=C(Cl)S1)=N/[N+]([O-])=O	0.7	1	2.79	-1.05	-1.05	Niu et al. 2020	-3.84	-3.84
Difenoconazole	pesticide	neutral and hydrophobic	DTXSID4032372	406.26	119446-68-3	BQYJATMQXGBDHF-UHFFFAOYSA-N	CC1COC(CN2C=NC=N2)(O1)C1=C(Cl)C=C(OC2=CC=C(Cl)C=C2)C=C1	4.3	1	3.54893	3.574	3.574	Niu et al. 2022	0.02507	0.02507
Diflubenzuron	pesticide	charged or hydrophilic	DTXSID1024049	310.68	35367-38-5	QQQYTWIFVNKMRW-UHFFFAOYSA-N	FC1=CC=CC(F)=C1C(=O)NC(=O)NC1=CC=C(Cl)C=C1	3.88	0.95	3.83	2.72	2.72	Niu et al. 2020	-1.11	-1.11
Dodemorph	pesticide	charged or hydrophilic	DTXSID5041019	281.484	1593-77-7	JMXKCYUTURMERF-UHFFFAOYSA-N	CC1CN(CC(C)O1)C1CCCCCCCCCCC1	5.59952	0.24	4.40674	4.8642	4.8642	Niu et al. 2020	0.457456	0.457456
Fluoxastrobin	pesticide	neutral and hydrophobic	DTXSID2034625	458.83	361377-29-9	UFEODZBUAFNAEU-NLRVBDNBSA-N	CO\N=C(\C1=NOCCO1)C1=C(OC2=NC=NC(OC3=CC=CC=C3Cl)=C2F)C=CC=C1	3.9613	1	3.32535	3.56296	3.56296	Niu et al. 2020	0.237606	0.237606
Imidacloprid-urea	pesticide	charged or hydrophilic	DTXSID1037563	211.65	120868-66-8	ADWTYURAFSWNSU-UHFFFAOYSA-N	ClC1=CC=C(CN2CCNC2=O)C=N1	1.10241	1	1.4382	1.372	1.372	Niu et al. 2022	-0.0662008	-0.0662008
Oryzalin	pesticide	charged or hydrophilic	DTXSID8024238	346.36	19044-88-3	UNAHYJYOSSSJHH-UHFFFAOYSA-N	CCCN(CCC)C1=C(C=C(C=C1[N+]([O-])=O)S(N)(=O)=O)[N+]([O-])=O	3.73	0.99	3.4	3.37924	3.37924	Niu et al. 2020	-0.020761	-0.020761
Oxadiazone	pesticide	neutral and hydrophobic	DTXSID3024239	345.22	19666-30-9	CHNUNORXWHYHNE-UHFFFAOYSA-N	CC(C)OC1=CC(N2N=C(OC2=O)C(C)(C)C)=C(Cl)C=C1Cl	4.8	1	3.51	3.717	3.717	Niu et al. 2022	0.207	0.207
Propyzamide	pesticide	neutral and hydrophobic	DTXSID2020420	256.13	23950-58-5	PHNUZKMIPFFYSO-UHFFFAOYSA-N	CC(C)(NC(=O)C1=CC(Cl)=CC(Cl)=C1)C#C	3.43	1	2.9	1.495	1.495	Niu et al. 2022	-1.405	-1.405
Pyraclostrobin	pesticide	neutral and hydrophobic	DTXSID7032638	387.82	175013-18-0	HZRSNVGNWUDEFX-UHFFFAOYSA-N	CON(C(=O)OC)C1=C(COC2=NN(C=C2)C2=CC=C(Cl)C=C2)C=CC=C1	3.99	1	3.3443	3.58576	3.58576	Niu et al. 2020	0.241458	0.241458
Thiacloprid amide	pesticide	charged or hydrophilic	DTXSID60583566	270.74	676228-91-4	LEZHOZPJYAQQNU-UVTDQMKNSA-N	NC(=O)\N=C1/SCCN1CC1=CN=C(Cl)C=C1	1.1713	0.72	1.48368	1.34686	1.34686	Niu et al. 2020	-0.136812	-0.136812
Thiamethoxam	pesticide	charged or hydrophilic	DTXSID2034962	291.71	153719-23-4	NWWZPOKUUAIXIW-UHFFFAOYSA-N	CN1COCN(CC2=CN=C(Cl)S2)C1=N[N+]([O-])=O	-0.144367	1	1.42	-0.5463	-0.5463	Niu et al. 2022	-1.9663	-1.9663
Flufenoxuron	pesticide	charged or hydrophilic	DTXSID1041978	488.77	101463-69-8	RYLHNOVXKPXDIP-UHFFFAOYSA-N	FC1=CC=CC(F)=C1C(=O)NC(=O)NC1=C(F)C=C(OC2=C(Cl)C=C(C=C2)C(F)(F)F)C=C1	5.72309	0.93	4.48831	4.96235	4.96235	Niu et al. 2020	0.474039	0.474039
Triallate	pesticide	neutral and hydrophobic	DTXSID5024344	304.65	2303-17-5	MWBPRDONLNQCFV-UHFFFAOYSA-N	CC(C)N(C(C)C)C(=O)SCC(Cl)=C(Cl)Cl	4.6	1	3.35	3.27	3.27	Niu et al. 2020	-0.08	-0.08
Nitrofurantoin	PPCP	charged or hydrophilic	DTXSID7020972	238.159	67-20-9	NXFQHRVNIOXGAQ-UHFFFAOYSA-N	[O-][N+](=O)C1=CC=C(O1)C=NN1CC(=O)NC1=O	-0.47	0.41	1.51	-2.42	-2.42	Niu et al. 2020	-3.93	-3.93
Sulfadimethoxine	PPCP	charged or hydrophilic	DTXSID1023607	310.33	122-11-2	ZZORFUFYDOWNEF-UHFFFAOYSA-N	COC1=NC(OC)=NC(NS(=O)(=O)C2=CC=C(N)C=C2)=C1	1.63	0.04	2.66	-1.19	-1.19	Niu et al. 2020	-3.85	-3.85
Benzocain	PPCP	charged or hydrophilic	DTXSID8021804	165.192	94-09-7	BLFLLBZGZJTVJG-UHFFFAOYSA-N	CCOC(=O)C1=CC=C(N)C=C1	1.86	1	2.06	0.38	0.38	Niu et al. 2020	-1.68	-1.68
Bifonazol	PPCP	charged or hydrophilic	DTXSID9045631	310.4	60628-96-8	OCAPBUJLXMYKEJ-UHFFFAOYSA-N	C1=CN(C=N1)C(C1=CC=CC=C1)C1=CC=C(C=C1)C1=CC=CC=C1	4.77	0.56	4.68	3.46	3.46	Niu et al. 2020	-1.22	-1.22
Ebastin	PPCP	charged or hydrophilic	DTXSID6046472	469.669	90729-43-4	MJJALKDDGIKVBE-UHFFFAOYSA-N	CC(C)(C)C1=CC=C(C=C1)C(=O)CCCN1CCC(CC1)OC(C1=CC=CC=C1)C1=CC=CC=C1	6.30579	0.12	4.87295	5.42519	5.42519	Niu et al. 2020	0.552237	0.552237
Oxybutynin	PPCP	charged or hydrophilic	DTXSID0023406	357.494	5633-20-5	XIQVNETUBQGFHX-UHFFFAOYSA-N	CCN(CC)CC#CCOC(=O)C(O)(C1CCCCC1)C1=CC=CC=C1	3.08421	0.12	4.2	2.95	2.95	Niu et al. 2020	-1.25	-1.25
Nitrendipin	PPCP	charged or hydrophilic	DTXSID0023373	360.366	39562-70-4	PVHUJELLJLJGLN-UHFFFAOYSA-N	CCOC(=O)C1=C(C)NC(C)=C(C1C1=CC=CC(=C1)[N+]([O-])=O)C(=O)OC	2.88	1	3.33	1.43	1.43	Niu et al. 2020	-1.9	-1.9
Dichlorophen	PPCP	charged or hydrophilic	DTXSID6021824	269.12	97-23-4	MDNWOSOZYLHTCG-UHFFFAOYSA-N	OC1=CC=C(Cl)C=C1CC1=CC(Cl)=CC=C1O	4.26	0.98	3.52253	3.80022	3.80022	Niu et al. 2020	0.277692	0.277692
1-(3-carboxypropyl)-3,7-dimethylxanthine	PPCP	charged or hydrophilic	DTXSID40215232	266.257	6493-07-8	WKASGTGXOGALBG-UHFFFAOYSA-N	CN1C=NC2=C1C(=O)N(CCCC(O)=O)C(=O)N2C	0.487244	0.0011	1.03213	0.803518	0.803518	Niu et al. 2020	-0.228612	-0.228612
2 Thiouracil	PPCP	charged or hydrophilic	DTXSID4021347	128.15	141-90-2	ZEMGGZBWXRYJHK-UHFFFAOYSA-N	O=C1NC(=S)NC=C1	-0.28	0.56	0.525672	0.194096	0.194096	Niu et al. 2020	-0.331576	-0.331576
Metazachlor ESA	pesticide	charged or hydrophilic	DTXSID40891454	323.37	172960-62-2	IPVCSECPEVHQOV-UHFFFAOYSA-N	CC1=CC=CC(C)=C1N(CN1C=CC=N1)C(=O)CS(O)(=O)=O	2.01871	0	2.04305	2.01996		Niu et al. 2020	-0.0230891
7-Amino-4-methylcoumarin	industrial chemical	charged or hydrophilic	DTXSID40885333	175.187	26093-31-2	GLNDAGDHSLMOKX-UHFFFAOYSA-N	CC1=CC(=O)OC2=C1C=CC(N)=C2	1.22943	1	1.52205	1.39304	1.39304	Niu et al. 2020	-0.12901	-0.12901
2(4-morpholinyl)benzothiazole	industrial chemical	charged or hydrophilic	DTXSID90891505	220.29	4225-26-7	VVUVJGRVEYHIHC-UHFFFAOYSA-N	C1CN(CCO1)C1=NC2=C(S1)C=CC=C2	2.09262	1	2.09184	2.07867	2.07867	Niu et al. 2020	-0.0131704	-0.0131704
2-Morpholinothiobenzothiazole	industrial chemical	charged or hydrophilic	DTXSID0021096	252.35	102-77-2	MHKLKWCYGIBEQF-UHFFFAOYSA-N	C1CN(CCO1)SC1=NC2=C(S1)C=CC=C2	2.32734	0.04	2.24678	2.26511	2.26511	Niu et al. 2020	0.018329	0.018329
7-Diethylamino-4-methylcoumarin	industrial chemical	charged or hydrophilic	DTXSID9025035	231.295	91-44-1	AFYCEAFSNDLKSX-UHFFFAOYSA-N	CCN(CC)C1=CC=C2C(C)=CC(=O)OC2=C1	2.81256	1	2.56707	2.65052	2.65052	Niu et al. 2020	0.0834456	0.0834456
Fipronil sulfide	pesticide	neutral and hydrophobic	DTXSID50869644	421.14	120067-83-6	FQXWEKADCSXYOC-UHFFFAOYSA-N	NC1=C(SC(F)(F)F)C(=NN1C1=C(Cl)C=C(C=C1Cl)C(F)(F)F)C#N	3.75649	1	3.19016	2.436	2.436	Niu et al. 2022	-0.754159	-0.754159
Fipronil Sulfone	pesticide	neutral and hydrophobic	DTXSID6074750	453.14	120068-36-2	LGHZJDKSVUTELU-UHFFFAOYSA-N	NC1=C(C(=NN1C1=C(Cl)C=C(C=C1Cl)C(F)(F)F)C#N)S(=O)(=O)C(F)(F)F	3.4486	1	2.98692	2.329	2.329	Niu et al. 2022	-0.657921	-0.657921
N-Cyclohexyl-2-benzothiazole-amine	industrial chemical	neutral and hydrophobic	DTXSID50891506	232.35	28291-75-0	UPWPIFMHSFSVLE-UHFFFAOYSA-N	C1CCC(CC1)NC1=NC2=C(S1)C=CC=C2	3.38907	1	2.94763	3.10844	3.10844	Niu et al. 2020	0.160813	0.160813
N-Cyclohexyl-2-benzothiazole-sulfenamide	industrial chemical	charged or hydrophilic	DTXSID80167226	296.4	16170-33-5	STSDHUBQQWBRBH-UHFFFAOYSA-N	O=S(=O)(NC1CCCCC1)C1=NC2=CC=CC=C2S1	3.08683	0.83	2.74812	2.86837	2.86837	Niu et al. 2020	0.120253	0.120253
Fipronil desulfinyl	pesticide	neutral and hydrophobic	DTXSID0043719	389.08	205650-65-3	JWKXVHLIRTVXLD-UHFFFAOYSA-N	NC1=C(C(=NN1C1=C(Cl)C=C(C=C1Cl)C(F)(F)F)C#N)C(F)(F)F	3.55348	1	3.05615	1.919	1.919	Niu et al. 2022	-1.13715	-1.13715
Dimethachlor ESA	pesticide	charged or hydrophilic	DTXSID20891457	301.36	NOCAS_891457	RVSCDWJKJDBFRS-UHFFFAOYSA-N	COCCN(C(=O)CS(O)(=O)=O)C1=C(C)C=CC=C1C	2.10477	0	2.09986	2.08832		Niu et al. 2020	-0.0115399
Etofenprox	pesticide	neutral and hydrophobic	DTXSID9032610	376.496	80844-07-1	YREQHYQNNWYQCJ-UHFFFAOYSA-N	CCOC1=CC=C(C=C1)C(C)(C)COCC1=CC(OC2=CC=CC=C2)=CC=C1	7.05	1	5.36421	6.01631	6.01631	Niu et al. 2020	0.65211	0.65211
Allethrin	pesticide	neutral and hydrophobic	DTXSID8035180	302.414	584-79-2	ZCVAOQKBXKSDMS-UHFFFAOYSA-N	CC(C)=CC1C(C(=O)OC2CC(=O)C(CC=C)=C2C)C1(C)C	4.78	1	3.86578	4.271	4.271	Niu et al. 2022	0.405222	0.405222
4-Nitroquinoline-1-oxide	industrial chemical	charged or hydrophilic	DTXSID5025780	190.158	56-57-5	YHQDZJICGQWFHK-UHFFFAOYSA-N	[O-][N+](=O)C1=CC=[N+]([O-])C2=CC=CC=C12	1.09	1	1.85	-0.1	-0.1	Niu et al. 2020	-1.95	-1.95
2-Amino-3-methyl-3H-imidazo[4,5-f]quinoline	food ingredient	charged or hydrophilic	DTXSID4020745	198.229	76180-96-6	ARZWATDYIYAUTA-UHFFFAOYSA-N	CN1C(N)=NC2=C1C=CC1=C2C=CC=N1	1.47	0.56	1.68085	1.58412	1.58412	Niu et al. 2020	-0.096726	-0.096726
Harman	food ingredient	charged or hydrophilic	DTXSID80197568	182.226	486-84-0	PSFDQSOCUJVVGF-UHFFFAOYSA-N	CC1=NC=CC2=C1NC1=CC=CC=C21	3.1	0.28	2.75681	2.87883	2.87883	Niu et al. 2020	0.12202	0.12202
3-Aminoacetophenone	industrial chemical	charged or hydrophilic	DTXSID0021830	135.166	99-03-6	CKQHAYFOPRIUOM-UHFFFAOYSA-N	CC(=O)C1=CC=CC(N)=C1	0.83	1	1.88	-0.01	-0.01	Niu et al. 2020	-1.89	-1.89
Climbazole	PPCP	charged or hydrophilic	DTXSID6046555	292.76	38083-17-9	OWEGWHBOCFMBLP-UHFFFAOYSA-N	CC(C)(C)C(=O)C(OC1=CC=C(Cl)C=C1)N1C=CN=C1	2.96	0.85	2.6644	2.76763	2.76763	Niu et al. 2020	0.103232	0.103232
Labetalol	PPCP	charged or hydrophilic	DTXSID2023191	328.412	36894-69-6	SGUAFYQXFOLMHL-UHFFFAOYSA-N	CC(CCC1=CC=CC=C1)NCC(O)C1=CC=C(O)C(=C1)C(N)=O	3.09	0.03	3.24	-1.45	-1.45	Niu et al. 2020	-4.69	-4.69
Torsemide	PPCP	charged or hydrophilic	DTXSID2023690	348.42	56211-40-6	NGBFQHCMQULJNZ-UHFFFAOYSA-N	CC(C)NC(=O)NS(=O)(=O)C1=C(NC2=CC(C)=CC=C2)C=CN=C1	3.37	0.15	3.8	-0.04	-0.04	Niu et al. 2020	-3.84	-3.84
Trifloxystrobin acid	pesticide	charged or hydrophilic	DTXSID50892513	394.35	252913-85-2	ISZQNKFXNXQTTF-NACSPRHISA-N	CO\N=C(\C(O)=O)C1=C(CO\N=C(/C)C2=CC(=CC=C2)C(F)(F)F)C=CC=C1	5.3743	0.0021	4.25808	4.68531	4.68531	Niu et al. 2020	0.427231	0.427231
Candesartan	PPCP	charged or hydrophilic	DTXSID0022725	440.463	139481-59-7	HTQMVQVXFRQIKW-UHFFFAOYSA-N	CCOC1=NC2=CC=CC(C(O)=O)=C2N1CC1=CC=C(C=C1)C1=C(C=CC=C1)C1=NN=NN1	3.14787	0	2.78841	2.91685		Niu et al. 2020	0.128444
Decylsulfate	PPCP	charged or hydrophilic	DTXSID8042428	238.34	142-98-3	CSMFSDCPJHNZRY-UHFFFAOYSA-N	CCCCCCCCCCOS(O)(=O)=O	1.65163	3.98107e-11	1.80074	1.72839		Niu et al. 2020	-0.0723513
Fluticasone propionate	PPCP	neutral and hydrophobic	DTXSID8045511	500.57	80474-14-2	WMWTYOKRWGGJOA-CENSZEJFSA-N	[H][C@@]12C[C@@H](C)[C@](OC(=O)CC)(C(=O)SCF)[C@@]1(C)C[C@H](O)[C@@]1(F)[C@@]2([H])C[C@H](F)C2=CC(=O)C=C[C@]12C	4.10184	1	3.41812	3.67459	3.67459	Niu et al. 2020	0.256467	0.256467
Imazapyr	pesticide	charged or hydrophilic	DTXSID8034665	261.281	81334-34-1	CLQMBPJKHLGMQK-UHFFFAOYSA-N	CC(C)C1(C)N=C(NC1=O)C1=NC=CC=C1C(O)=O	0.22	0.0002	0.855722	0.591246		Niu et al. 2020	-0.264476
2(1H)-Quinolinone	industrial chemical	charged or hydrophilic	DTXSID1058769	145.161	59-31-4	LISFMEBWQUVKPJ-UHFFFAOYSA-N	O=C1NC2=CC=CC=C2C=C1	1.26	1	1.54223	1.41732	1.41732	Niu et al. 2020	-0.124908	-0.124908
2H-1-Benzopyran-2-one, 7-(ethylamino)-4-methyl-	industrial chemical	charged or hydrophilic	DTXSID1067417	203.241	28821-18-3	OTNIKUTWXUODJZ-UHFFFAOYSA-N	CCNC1=CC=C2C(C)=CC(=O)OC2=C1	1.90641	1	1.96892	1.93076	1.93076	Niu et al. 2020	-0.0381598	-0.0381598
Amidosulfuron	pesticide	charged or hydrophilic	DTXSID7057945	369.37	120923-37-7	CTTHWASMBLQOFR-UHFFFAOYSA-N	COC1=CC(OC)=NC(NC(=O)NS(=O)(=O)N(C)S(C)(=O)=O)=N1	1.63	0.99	1.78646	1.71121	1.71121	Niu et al. 2020	-0.075254	-0.075254
gamma-Carboline	food ingredient	charged or hydrophilic	DTXSID80179147	168.199	244-69-9	RDMFHRSPDKWERA-UHFFFAOYSA-N	N1C2=CC=CC=C2C2=C1C=CN=C2	2.85889	0.99	2.59765	2.68732	2.68732	Niu et al. 2020	0.089663	0.089663
Norharman	food ingredient	charged or hydrophilic	DTXSID2021070	168.199	244-63-3	AIFRHYZBTHREPW-UHFFFAOYSA-N	N1C2=CN=CC=C2C2=C1C=CC=C2	3.17	0.28	2.80302	2.93443	2.93443	Niu et al. 2020	0.131414	0.131414
Harmine	food ingredient	charged or hydrophilic	DTXSID30196066	212.252	442-51-3	BXNJHAXVSOCGBA-UHFFFAOYSA-N	COC1=CC=C2C(NC3=C(C)N=CC=C23)=C1	3.56	0.34	3.06046	3.24421	3.24421	Niu et al. 2020	0.183752	0.183752
Dimoxystrobin	pesticide	charged or hydrophilic	DTXSID3057981	326.396	149961-52-4	WXUZAHCNPWONDH-DYTRJAOYSA-N	CNC(=O)C(=N\OC)\C1=CC=CC=C1COC1=C(C)C=CC(C)=C1	1.83592	1	1.92239	2.396	2.396	Niu et al. 2022	0.473609	0.473609
Diphenylphosphine oxide	industrial chemical	charged or hydrophilic	DTXSID60422562	201.184	4559-70-0	YFPJFKYCVYXDJK-UHFFFAOYSA-N	O=[P+](C1=CC=CC=C1)C1=CC=CC=C1	1.588	1	1.75874	1.67785	1.67785	Niu et al. 2020	-0.0808904	-0.0808904
Flumioxazin	pesticide	charged or hydrophilic	DTXSID7032555	354.337	103361-09-7	FOUWCSDKDDHKQP-UHFFFAOYSA-N	FC1=CC2=C(C=C1N1C(=O)C3=C(CCCC3)C1=O)N(CC#C)C(=O)CO2	2.55	1	3.87	2.05	2.05	Niu et al. 2020	-1.82	-1.82
Gabapentin-lactam	PPCP	charged or hydrophilic	DTXSID40215070	153.225	64744-50-9	JAWPQJDOQPSNIQ-UHFFFAOYSA-N	O=C1CC2(CN1)CCCCC2	1.90926	1	1.9708	1.277	1.277	Niu et al. 2022	-0.693803	-0.693803
Indoxacarb	pesticide	neutral and hydrophobic	DTXSID1032690	527.84	173584-44-6	VBCVPMMZEGZULK-NRFANRHFSA-N	COC(=O)N(C(=O)N1CO[C@]2(CC3=C(C=CC(Cl)=C3)C2=N1)C(=O)OC)C1=CC=C(OC(F)(F)F)C=C1	4.65	1	3.335	3.954	3.954	Niu et al. 2022	0.619002	0.619002
Isoxaben	pesticide	neutral and hydrophobic	DTXSID8024159	332.4	82558-50-7	PMHURSZHKKJGBM-UHFFFAOYSA-N	CCC(C)(CC)C1=NOC(NC(=O)C2=C(OC)C=CC=C2OC)=C1	3.94	1	3.53	2.076	2.076	Niu et al. 2022	-1.454	-1.454
Pyridaben	pesticide	neutral and hydrophobic	DTXSID5032573	364.93	96489-71-3	DWFZBUWUXWZWKD-UHFFFAOYSA-N	CC(C)(C)N1N=CC(SCC2=CC=C(C=C2)C(C)(C)C)=C(Cl)C1=O	6.37	1	4.91534	5.47619	5.47619	Niu et al. 2020	0.560854	0.560854
Pyriproxyfen	pesticide	neutral and hydrophobic	DTXSID1032640	321.376	95737-68-1	NHDHVHZZCFYRSB-UHFFFAOYSA-N	CC(COC1=CC=C(OC2=CC=CC=C2)C=C1)OC1=NC=CC=C1	4.19927	1	3.48244	4.175	4.175	Niu et al. 2022	0.692562	0.692562
Tepraloxydim	pesticide	charged or hydrophilic	DTXSID7034252	341.83	149979-41-9	IOYNQIMAUDJVEI-ZFNPBRLTSA-N	CCC(=NOC\C=C\Cl)C1=C(O)CC(CC1=O)C1CCOCC1	3.68923	0.0009	3.14576	3.34686		Niu et al. 2020	0.201095
Azoxystrobin acid	pesticide	charged or hydrophilic	DTXSID10891507	389.367	1185255-09-7	IKCXDZCEWZARFL-FOWTUZBSSA-N	CO\C=C(\C(O)=O)C1=CC=CC=C1OC1=CC(OC2=CC=CC=C2C#N)=NC=N1	3.47099	0.0004	3.0017	3.17351		Niu et al. 2020	0.171807
Dimethenamide ESA	pesticide	charged or hydrophilic	DTXSID50891445	321.41	205939-58-8	YMYKMSAZEZQEER-UHFFFAOYSA-N	COCC(C)N(C(=O)CS(O)(=O)=O)C1=C(C)SC=C1C	2.30594	0	2.23265	2.24811		Niu et al. 2020	0.0154571
metazachlor OXA	pesticide	charged or hydrophilic	DTXSID00891455	273.292	1231244-60-2	PHMHHVKFXZNTKU-UHFFFAOYSA-N	CC1=CC=CC(C)=C1N(CN1C=CC=N1)C(=O)C(O)=O	3.01101	0	2.69807	2.80815		Niu et al. 2020	0.110078
Prochloraz BTS44596	pesticide	neutral and hydrophobic	DTXSID10363092	352.015	139520-94-8	MPNJTIZLDHWBFX-UHFFFAOYSA-N	CCCN(CCOC1=C(Cl)C=C(Cl)C=C1Cl)C(N)=O	3.39	1	2.94824	2.487	2.487	Niu et al. 2022	-0.461239	-0.461239
Spinosyn A	pesticide	charged or hydrophilic	DTXSID8037598	731.968	131929-60-7	SRJQTHAZUNRMPR-UYQKXTDMSA-N	[H][C@@]12C[C@H](C[C@@]1([H])[C@]1([H])C=C3C(=O)[C@H](C)[C@H](CCC[C@H](CC)OC(=O)C[C@@]3([H])[C@]1([H])C=C2)O[C@@]1([H])CC[C@@H]([C@@H](C)O1)N(C)C)O[C@]1([H])O[C@@H](C)[C@H](OC)[C@@H](OC)[C@H]1OC	4.43089	0.05	3.63533	3.93596	3.93596	Niu et al. 2020	0.300625	0.300625
Methiocarb sulfoxide	pesticide	charged or hydrophilic	DTXSID8042139	241.31	2635-10-1	FNCMBMZOZQAWJA-UHFFFAOYSA-N	CNC(=O)OC1=CC(C)=C(C(C)=C1)S(C)=O	2.08011	1	2.08358	2.06873	2.06873	Niu et al. 2020	-0.0148492	-0.0148492
Dicyclohexyl sulfosuccinate	PPCP	charged or hydrophilic	DTXSID3047213	362.14	137361-04-7	QPSVFNQMURAADJ-UHFFFAOYSA-N	OS(=O)(=O)C(CC(=O)OC1CCCCC1)C(=O)OC1CCCCC1	2.29	8.51138e-12	2.22213	2.23545		Niu et al. 2020	0.013318
Dimethachlor CGA 369873	pesticide	charged or hydrophilic	ZNKNVJGSYJFDHT-UHFFFAOYSA-N	265.26				0.312	0	0.7105	0.4165		Niu et al. 2020	-0.294
Dimethyl-5-sulfoisophthalate	industrial chemical	charged or hydrophilic	DTXSID9027071	274.015	138-25-0	HTXMGVTWXZBZNC-UHFFFAOYSA-N	COC(=O)C1=CC(=CC(=C1)C(=O)OC)S(O)(=O)=O	0.563	6.0256e-08	1.08214	0.863691		Niu et al. 2020	-0.218445
2-Phenyl-2-ethylmalondiamide	industrial chemical	charged or hydrophilic	DTXSID3025885	206.245	7206-76-0	JFZHPFOXAAIUMB-UHFFFAOYSA-N	CCC(C(N)=O)(C(N)=O)C1=CC=CC=C1	0.13	1	0.796313	-0.5565	-0.5565	Niu et al. 2022	-1.35281	-1.35281
Trifloxystrobin NOA413161	pesticide	charged or hydrophilic	FNMBGDHYHINSHI-TYNPDKIBSA-N	424.088				n/a	n/a	0.7105			Niu et al. 2020
Trifloxystrobin NOA413163	pesticide	charged or hydrophilic	FNMBGDHYHINSHI-VDYLEKFBSA-N	424.088				n/a	n/a	0.7105			Niu et al. 2020
Tripropyl phosphate	plastic additive	charged or hydrophilic	DTXSID4052712	224.237	513-08-6	RXPQRKFMDQNODS-UHFFFAOYSA-N	CCCOP(=O)(OCCC)OCCC	1.87	1	1.34	1.08	1.08	Niu et al. 2020	-0.26	-0.26
Dimethenamid OA	pesticide	charged or hydrophilic	DTXSID4037530	271.33	380412-59-9	HOYCASTVMCEOTP-UHFFFAOYSA-N	COCC(C)N(C(=O)C(O)=O)C1=C(C)SC=C1C	1.82828	1.90546e-06	1.91735	1.8687		Niu et al. 2020	-0.0486448
Metazachlor BH 479-9	pesticide	charged or hydrophilic	DYCHUHSHQIYFAI-UHFFFAOYSA-N	150				2.16427	0	0.7105	0.4165		Niu et al. 2020	-0.294
Metazachlor BH 479-11	pesticide	charged or hydrophilic	GFGYMDAFJMPNCC-UHFFFAOYSA-N	150				4.84	0	0.7105	0.4165		Niu et al. 2020	-0.294
Simazine 2-Hydroxy	pesticide	charged or hydrophilic	DTXSID6062547	183.112	2599-11-3	YQIXRXMOJFQVBV-UHFFFAOYSA-N	CCNC1=NC(NCC)=NC(O)=N1	2.29	1	2.22213	3.63341	3.63341	Niu et al. 2020	1.41129	1.41129
Betamethasone-17-valerate	PPCP	neutral and hydrophobic	DTXSID7022673	476.257	2152-44-5	SNHRLVCMMWUAJD-SUYDQAKGSA-N	CCCCC(=O)O[C@@]1([C@@H](C)C[C@H]2[C@@H]3CCC4=CC(=O)C=C[C@]4(C)[C@@]3(F)[C@@H](O)C[C@]12C)C(=O)CO	3.6	1	3.08686	3.27598	3.27598	Niu et al. 2020	0.18912	0.18912
Dexamethasone acetate	PPCP	charged or hydrophilic	DTXSID8022901	434.504	1177-87-3	AKUJBENLRBOFTD-RPRRAYFGSA-N	C[C@@H]1C[C@H]2[C@@H]3CCC4=CC(=O)C=C[C@]4(C)[C@@]3(F)[C@@H](O)C[C@]2(C)[C@@]1(O)C(=O)COC(C)=O	2.77	1	3.28	-0.55	-0.55	Niu et al. 2020	-3.83	-3.83
Clobetasol propionate	PPCP	neutral and hydrophobic	DTXSID6045907	466.97	25122-46-7	CBGUOGMQLZIXBE-XGQKBEPLSA-N	CCC(=O)O[C@@]1([C@@H](C)C[C@H]2[C@@H]3CCC4=CC(=O)C=C[C@]4(C)[C@@]3(F)[C@@H](O)C[C@]12C)C(=O)CCl	3.5	1	3.02085	3.19655	3.19655	Niu et al. 2020	0.1757	0.1757
Salinomycin	PPCP	charged or hydrophilic	DTXSID4048486	751.011	53003-10-4	KQXDHUJYNAXLNZ-XQSDOZFQSA-N	CC[C@H]([C@H]1CC[C@H](C)[C@@H](O1)[C@@H](C)[C@H](O)[C@H](C)C(=O)[C@H](CC)[C@H]1O[C@@]2(O[C@@]3(CC[C@](C)(O3)[C@H]3CC[C@](O)(CC)[C@H](C)O3)[C@H](O)C=C2)[C@H](C)C[C@@H]1C)C(O)=O	3.94234	0.001	3.31284	3.5479		Niu et al. 2020	0.235062
4-tert-Butylbenzenesulfonamide	industrial chemical	charged or hydrophilic	DTXSID70278754	213.3	6292-59-7	KYDZEZNYRFJCSA-UHFFFAOYSA-N	CC(C)(C)C1=CC=C(C=C1)S(N)(=O)=O	2.394	1	2.29078	2.31805	2.31805	Niu et al. 2020	0.0272748	0.0272748
Piperine	food ingredient	charged or hydrophilic	DTXSID3021805	285.343	94-62-2	MXXWOMGUGJBKIW-YPCIICBESA-N	O=C(\C=C\C=C\C1=CC=C2OCOC2=C1)N1CCCCC1	2.72256	1	3.55	3.135	3.135	Niu et al. 2022	-0.415	-0.415
Chlorpyrifos	pesticide	neutral and hydrophobic	DTXSID4020458	350.57	2921-88-2	SBPBAQFWLVIOKP-UHFFFAOYSA-N	CCOP(=S)(OCC)OC1=NC(Cl)=C(Cl)C=C1Cl	4.96	1	3.83648	4.35913	4.35913	Niu et al. 2020	0.522657	0.522657
Cypermethrin	Pyrethroid	neutral and hydrophobic	DTXSID1023998	416.3	52315-07-8	KAATUXNTWXVJKI-UHFFFAOYSA-N	CC1(C)C(C=C(Cl)Cl)C1C(=O)OC(C#N)C1=CC=CC(OC2=CC=CC=C2)=C1	6.6	1	6.15	5.29	5.29	Niu et al. 2020	-0.86	-0.86
Permethrin	Pyrethroid	neutral and hydrophobic	DTXSID8022292	391.29	52645-53-1	RLLPVAHGXHCWKJ-UHFFFAOYSA-N	CC1(C)C(C=C(Cl)Cl)C1C(=O)OCC1=CC(OC2=CC=CC=C2)=CC=C1	6.5	1	6.06	5.59	5.59	Niu et al. 2020	-0.47	-0.47
Bifenthrin	Pyrethroid	neutral and hydrophobic	DTXSID9020160	422.87	82657-04-3	OMFRMAHOUUJSGP-IRHGGOMRSA-N	CC1=C(C=CC=C1COC(=O)[C@@H]1[C@H](\C=C(/Cl)C(F)(F)F)C1(C)C)C1=CC=CC=C1	8.15	1	5.35	5.97	5.97	Niu et al. 2020	0.62	0.62
Tefluthrin	Pyrethroid	neutral and hydrophobic	DTXSID5032577	418.74	79538-32-2	ZFHGXWPMULPQSE-WTKPLQERSA-N	CC1=C(F)C(F)=C(COC(=O)C2C(\C=C(/Cl)C(F)(F)F)C2(C)C)C(F)=C1F	6.5	1	5.00115	5.95	5.95	Niu et al. 2020	0.94885	0.94885
Allethrin	Pyrethroid	neutral and hydrophobic	DTXSID8035180	302.414	584-79-2	ZCVAOQKBXKSDMS-UHFFFAOYSA-N	CC(C)=CC1C(C(=O)OC2CC(=O)C(CC=C)=C2C)C1(C)C	4.78	1	3.86578	4.21325	4.21325	Niu et al. 2020	0.347476	0.347476
Prallethrin	Pyrethroid	neutral and hydrophobic	DTXSID0032572	300.398	23031-36-9	SMKRKQBMYOFFMU-UHFFFAOYSA-N	CC(C)=CC1C(C(=O)OC2CC(=O)C(CC#C)=C2C)C1(C)C	4.49	1	3.67435	3.98291	3.98291	Niu et al. 2020	0.308558	0.308558
BDE-47	PBDE	neutral and hydrophobic	DTXSID3030056	485.79	5436-43-1	XYBSIYMGXVUVGY-UHFFFAOYSA-N	BrC1=CC(Br)=C(OC2=CC=C(Br)C=C2Br)C=C1	6.81	1	5.96	5.84	5.84	Niu et al. 2020	-0.12	-0.12
BDE-99	PBDE	neutral and hydrophobic	DTXSID9030048	564.69	60348-60-9	WHPVYXDFIXRKLN-UHFFFAOYSA-N	BrC1=CC(Br)=C(OC2=C(Br)C=C(Br)C(Br)=C2)C=C1	7.32	1	6.41	6.17	6.17	Niu et al. 2020	-0.24	-0.24
BDE-153	PBDE	neutral and hydrophobic	DTXSID4030047	643.58	68631-49-2	RZXIRSKYBISPGF-UHFFFAOYSA-N	BrC1=CC(Br)=C(OC2=CC(Br)=C(Br)C=C2Br)C=C1Br	7.9	1	6.54	6.6	6.6	Niu et al. 2020	0.06	0.06
BDE-154	PBDE	neutral and hydrophobic	DTXSID3052692	643.58	207122-15-4	VHNPZYZQKWIWOD-UHFFFAOYSA-N	BrC1=CC(Br)=C(OC2=CC(Br)=C(Br)C=C2Br)C(Br)=C1	7.82	1	6.5	6.57	6.57	Niu et al. 2020	0.07	0.07
PCB 28/31	PCB	neutral and hydrophobic	DTXSID2038310	257.538	7012-37-5	BZTYNSQSZHARAZ-UHFFFAOYSA-N	ClC1=CC=C(C=C1)C1=C(Cl)C=C(Cl)C=C1	5.62	1	4.63	4.76	4.76	Niu et al. 2020	0.13	0.13
PCB 44	PCB	neutral and hydrophobic	DTXSID8038302	291.98	41464-39-5	ALDJIKXAHSDLLB-UHFFFAOYSA-N	ClC1=CC(=C(Cl)C=C1)C1=C(Cl)C(Cl)=CC=C1	5.81	1	5	4.96	4.96	Niu et al. 2020	-0.04	-0.04
PCB 52	PCB	neutral and hydrophobic	DTXSID3038305	291.98	35693-99-3	HCWZEPKLWVAEOV-UHFFFAOYSA-N	ClC1=CC(=C(Cl)C=C1)C1=C(Cl)C=CC(Cl)=C1	6.09	1	5	4.9	4.9	Niu et al. 2020	-0.1	-0.1
PCB 101	PCB	neutral and hydrophobic	DTXSID8038304	326.42	37680-73-2	LAHWLEDBADHJGA-UHFFFAOYSA-N	ClC1=CC(=C(Cl)C=C1)C1=C(Cl)C=C(Cl)C(Cl)=C1	5.68	1	5.22	6.03	6.03	Niu et al. 2020	0.81	0.81
PCB 118	PCB	neutral and hydrophobic	DTXSID4032116	326.42	31508-00-6	IUTPYMGCWINGEY-UHFFFAOYSA-N	ClC1=CC(Cl)=C(C=C1Cl)C1=CC(Cl)=C(Cl)C=C1	7.12	1	5.46	6.11	6.11	Niu et al. 2020	0.65	0.65
PCB 138	PCB	neutral and hydrophobic	DTXSID8038300	360.86	35065-28-2	RPUMZMSNLZHIGZ-UHFFFAOYSA-N	ClC1=CC(Cl)=C(C=C1Cl)C1=C(Cl)C(Cl)=C(Cl)C=C1	7.44	1	5.76	6.49	6.49	Niu et al. 2020	0.73	0.73
PCB 149	PCB	neutral and hydrophobic	DTXSID1073498	360.86	38380-04-0	LKHLFUVHHXCNJH-UHFFFAOYSA-N	ClC1=CC(Cl)=C(C=C1Cl)C1=C(Cl)C(Cl)=CC=C1Cl	7.28	1	6.59	6.17	6.17	Niu et al. 2020	-0.42	-0.42
PCB 153	PCB	neutral and hydrophobic	DTXSID2032180	360.86	35065-27-1	MVWHGTYKUMDIHL-UHFFFAOYSA-N	ClC1=CC(Cl)=C(C=C1Cl)C1=CC(Cl)=C(Cl)C=C1Cl	6.34	1	5.58	5.77	5.77	Niu et al. 2020	0.19	0.19
PCB 170	PCB	neutral and hydrophobic	DTXSID2073481	395.31	35065-30-6	RMPWIIKNWPVWNG-UHFFFAOYSA-N	ClC1=CC(=C(Cl)C(Cl)=C1Cl)C1=C(Cl)C(Cl)=C(Cl)C=C1	8.27	1	6.03	6.88	6.88	Niu et al. 2020	0.85	0.85
PCB 180	PCB	neutral and hydrophobic	DTXSID6038299	395.31	35065-29-3	WBHQEUPUMONIKF-UHFFFAOYSA-N	ClC1=CC(Cl)=C(C=C1Cl)C1=C(Cl)C(Cl)=C(Cl)C(Cl)=C1	7.72	1	6.11	6.76	6.76	Niu et al. 2020	0.65	0.65
PCB 194	PCB	neutral and hydrophobic	DTXSID5074139	429.75	35694-08-7	DTMRKGRREZAYAP-UHFFFAOYSA-N	ClC1=CC(=C(Cl)C(Cl)=C1Cl)C1=C(Cl)C(Cl)=C(Cl)C(Cl)=C1	8.68	1	6.41	6.79	6.79	Niu et al. 2020	0.38	0.38
PCB 209	PCB	neutral and hydrophobic	DTXSID4047541	498.63	2051-24-3	ONXPZLFXDMAPRO-UHFFFAOYSA-N	ClC1=C(Cl)C(Cl)=C(C(Cl)=C1Cl)C1=C(Cl)C(Cl)=C(Cl)C(Cl)=C1Cl	8.45	1	7.28	7.81	7.81	Niu et al. 2020	0.53	0.53
Aldrin	OCP	neutral and hydrophobic	DTXSID8020040	364.9	309-00-2	QBYJBZPUGVGKQQ-SJJAEHHWSA-N	[H][C@]12C[C@]([H])(C=C1)[C@]1([H])[C@@]2([H])[C@]2(Cl)C(Cl)=C(Cl)[C@@]1(Cl)C2(Cl)Cl	6.5	1	4.69	5.49	5.49	Niu et al. 2020	0.8	0.8
beta-HCH	OCP	neutral and hydrophobic	DTXSID7020685	290.81	319-85-7	JLYXXMFPNIAWKQ-CDRYSYESSA-N	Cl[C@H]1[C@H](Cl)[C@@H](Cl)[C@H](Cl)[C@@H](Cl)[C@@H]1Cl	3.72	1	3.34	2.96	2.96	Niu et al. 2020	-0.38	-0.38
delta-HCH	OCP	neutral and hydrophobic	DTXSID5024134	290.81	319-86-8	JLYXXMFPNIAWKQ-GPIVLXJGSA-N	Cl[C@H]1[C@H](Cl)[C@@H](Cl)[C@H](Cl)[C@H](Cl)[C@@H]1Cl	3.72	1	3.41	2.78	2.78	Niu et al. 2020	-0.63	-0.63
4,4'-DDE	OCP	neutral and hydrophobic	DTXSID9020374	318.02	72-55-9	UCNVFOCBFJOQAL-UHFFFAOYSA-N	ClC(Cl)=C(C1=CC=C(Cl)C=C1)C1=CC=C(Cl)C=C1	6.51	1	5.52	6.04	6.04	Niu et al. 2020	0.52	0.52
4,4'-DDD	OCP	neutral and hydrophobic	DTXSID4020373	320.03	72-54-8	AHJKRLASYNVKDZ-UHFFFAOYSA-N	ClC(Cl)C(C1=CC=C(Cl)C=C1)C1=CC=C(Cl)C=C1	6.02	1	5.19	5.38	5.38	Niu et al. 2020	0.19	0.19
4,4'-DDT	OCP	neutral and hydrophobic	DTXSID4020375	354.48	50-29-3	YVGGHNCTFXOJCH-UHFFFAOYSA-N	ClC1=CC=C(C=C1)C(C1=CC=C(Cl)C=C1)C(Cl)(Cl)Cl	6.91	1	5.31	6.1	6.1	Niu et al. 2020	0.79	0.79
Dieldrin	OCP	neutral and hydrophobic	DTXSID9020453	380.9	60-57-1	DFBKLUNHFCTMDC-PICURKEMSA-N	ClC1=C(Cl)[C@]2(Cl)[C@@H]3[C@@H]4C[C@@H]([C@H]5O[C@@H]45)[C@@H]3[C@@]1(Cl)C2(Cl)Cl	5.4	1	4.08	4.54	4.54	Niu et al. 2020	0.46	0.46
alpha-Endosulfan	OCP	neutral and hydrophobic	DTXSID9037539	406.9	959-98-8	RDYMFSUJUZBWLH-AZVNHNRSNA-N	ClC1=C(Cl)[C@]2(Cl)[C@@H]3COS(=O)OC[C@@H]3[C@@]1(Cl)C2(Cl)Cl	3.5	1	4.71	3.7	3.7	Niu et al. 2020	-1.01	-1.01
beta-Endosulfan	OCP	neutral and hydrophobic	DTXSID8037540	406.9	33213-65-9	RDYMFSUJUZBWLH-BRZMKDEISA-N	ClC1=C(Cl)[C@@]2(Cl)[C@@H]3COS(=O)OC[C@@H]3[C@@]1(Cl)C2(Cl)Cl	3.5	1	4.62	3.4	3.4	Niu et al. 2020	-1.22	-1.22
Endrin	OCP	neutral and hydrophobic	DTXSID6020561	380.9	72-20-8	DFBKLUNHFCTMDC-GKRDHZSOSA-N	ClC1=C(Cl)[C@]2(Cl)[C@@H]3[C@H]4C[C@H]([C@@H]5O[C@H]45)[C@@H]3[C@@]1(Cl)C2(Cl)Cl	5.4	1	4.08	4.43	4.43	Niu et al. 2020	0.35	0.35
Endrin ketone	OCP	neutral and hydrophobic	DTXSID00872845	380.9	53494-70-5	IZHZFAQWVKBTSL-GOVZKXSUNA-N	[H][C@@]12CC3C4C1[C@]1(Cl)C(Cl)(Cl)C4(Cl)[C@@H](Cl)[C@]1(Cl)[C@]2([H])C3=O	4.3	1	4.36	3.58	3.58	Niu et al. 2020	-0.78	-0.78
Heptachlor	OCP	neutral and hydrophobic	DTXSID3020679	373.3	76-44-8	FRCCEHPWNOQAEU-UHFFFAOYSA-N	ClC1C=CC2C1C1(Cl)C(Cl)=C(Cl)C2(Cl)C1(Cl)Cl	6.1	1	5.18	4.25527	4.25527	Niu et al. 2020	-0.924727	-0.924727
Heptachlor-endo-epoxide (Isomer A)	OCP	neutral and hydrophobic	DTXSID2058752	389.3	28044-83-9	ZXFXBSWRVIQKOD-WOBUKFROSA-N	[H][C@]12[C@H]3O[C@H]3[C@H](Cl)[C@@]1([H])[C@@]1(Cl)C(Cl)=C(Cl)[C@]2(Cl)C1(Cl)Cl	4.56	1	3.72056	4.03851	4.03851	Niu et al. 2020	0.317952	0.317952
Methoxychlor	OCP	neutral and hydrophobic	DTXSID9020827	345.64	72-43-5	IAKOZHOLGAGEJT-UHFFFAOYSA-N	COC1=CC=C(C=C1)C(C1=CC=C(OC)C=C1)C(Cl)(Cl)Cl	5.08	1	4.35	5.09	5.09	Niu et al. 2020	0.74	0.74
Anthracene	PAH	neutral and hydrophobic	DTXSID0023878	178.234	120-12-7	MWPLVEDNUUSJAV-UHFFFAOYSA-N	C1=CC2=CC3=C(C=CC=C3)C=C2C=C1	4.45	1	4.31	3.98	3.98	Niu et al. 2020	-0.33	-0.33
Benz[a]anthracene	PAH	neutral and hydrophobic	DTXSID5023902	228.294	56-55-3	DXBHBZVCASKNBY-UHFFFAOYSA-N	C1=CC2=C(C=C1)C=C1C(C=CC3=C1C=CC=C3)=C2	5.76	1	5.3	4.85	4.85	Niu et al. 2020	-0.45	-0.45
Benzo[a]pyrene	PAH	neutral and hydrophobic	DTXSID2020139	252.316	50-32-8	FMMWHPNWAFZXNH-UHFFFAOYSA-N	C1=CC2=CC3=CC=C4C=CC=C5C=CC(=C2C=C1)C3=C45	6.13	1	5.75	5.09	5.09	Niu et al. 2020	-0.66	-0.66
Benzo[b]fluoranthene	PAH	neutral and hydrophobic	DTXSID0023907	252.316	205-99-2	FTOVXSOBNPWTSH-UHFFFAOYSA-N	C1=CC=C2C(=C1)C1=CC=CC3=C4C=CC=CC4=CC2=C13	5.78	1	6	5.33	5.33	Niu et al. 2020	-0.67	-0.67
Benzo[ghi]perylene	PAH	neutral and hydrophobic	DTXSID5023908	276.338	191-24-2	GYFAGKUZYNFMBN-UHFFFAOYSA-N	C1=CC2=C3C(=C1)C1=C4C(C=CC5=C4C3=C(C=C2)C=C5)=CC=C1	6.63	1	7.11	5.36	5.36	Niu et al. 2020	-1.75	-1.75
Benzo[k]fluoranthene	PAH	neutral and hydrophobic	DTXSID0023909	252.316	207-08-9	HAXBIWFMXWRORI-UHFFFAOYSA-N	C1=CC2=CC3=C(C=C2C=C1)C1=C2C3=CC=CC2=CC=C1	6.11	1	6.07	5.29	5.29	Niu et al. 2020	-0.78	-0.78
Chrysene	PAH	neutral and hydrophobic	DTXSID0022432	228.294	218-01-9	WDECIBYCCFPHNR-UHFFFAOYSA-N	C1=CC=C2C(C=CC3=C2C=CC2=CC=CC=C32)=C1	5.81	1	5.42	4.74	4.74	Niu et al. 2020	-0.68	-0.68
Dibenz[a,h]anthracene	PAH	neutral and hydrophobic	DTXSID9020409	278.354	53-70-3	LHRCREOYAASXPZ-UHFFFAOYSA-N	C1=CC2=CC=C3C=C4C(C=CC5=CC=CC=C45)=CC3=C2C=C1	6.75	1	6.22	5.47	5.47	Niu et al. 2020	-0.75	-0.75
Fluoranthene	PAH	neutral and hydrophobic	DTXSID3024104	202.256	206-44-0	GVEPBJHOBDJJJI-UHFFFAOYSA-N	C1=CC2=C(C=C1)C1=C3C2=CC=CC3=CC=C1	5.16	1	4.8	4.21	4.21	Niu et al. 2020	-0.59	-0.59
Indeno[1,2,3-cd]pyrene	PAH	neutral and hydrophobic	DTXSID8024153	276.338	193-39-5	SXQBHARYMNFBPS-UHFFFAOYSA-N	C1=CC2=C(C=C1)C1=C3C2=CC2=C4C(C=CC(C=C1)=C34)=CC=C2	6.7	1	6.2	5.6	5.6	Niu et al. 2020	-0.6	-0.6
Phenanthrene	PAH	neutral and hydrophobic	DTXSID6024254	178.234	85-01-8	YNPNZTXNASCQKK-UHFFFAOYSA-N	C1=CC2=C(C=C1)C1=C(C=CC=C1)C=C2	4.46	1	4.22	3.74	3.74	Niu et al. 2020	-0.48	-0.48
Pyrene	PAH	neutral and hydrophobic	DTXSID3024289	202.256	129-00-0	BBEAQIROQSPTKN-UHFFFAOYSA-N	C1=CC2=C3C(C=CC4=CC=CC(C=C2)=C34)=C1	4.88	1	4.9	4.27	4.27	Niu et al. 2020	-0.63	-0.63
Dicofol	OCP	neutral and hydrophobic	DTXSID4020450	370.48	115-32-2	UOAMTSKGCBMZTC-UHFFFAOYSA-N	OC(C1=CC=C(Cl)C=C1)(C1=CC=C(Cl)C=C1)C(Cl)(Cl)Cl	5.02	1	3.7	4.40768	4.40768	Niu et al. 2020	0.707684	0.707684
9-vinylanthracene	PAH	neutral and hydrophobic	DTXSID30179197	204.272	2444-68-0	OGOYZCQQQFAGRI-UHFFFAOYSA-N	C=CC1=C2C=CC=CC2=CC2=CC=CC=C12	5.25	1	4.825	4.59035	4.59035	Niu et al. 2020	-0.23465	-0.23465
p-Terphenyl	industrial chemical	neutral and hydrophobic	DTXSID6029121	230.31	92-94-4	XJKSTNDFUHDPQJ-UHFFFAOYSA-N	C1=CC=C(C=C1)C1=CC=C(C=C1)C1=CC=CC=C1	6.03	1	3.91	3.57	3.57	Niu et al. 2020	-0.34	-0.34
m-Terphenyl	industrial chemical	neutral and hydrophobic	DTXSID2029117	230.31	92-06-8	YJTKZCDBKVTVBY-UHFFFAOYSA-N	C1=CC=C(C=C1)C1=CC(=CC=C1)C1=CC=CC=C1	5.52	1	5	5.07	5.07	Niu et al. 2020	0.07	0.07
Hexabromobenzene	industrial chemical	neutral and hydrophobic	DTXSID1024128	551.49	87-82-1	CAYGQBVSOZLICD-UHFFFAOYSA-N	BrC1=C(Br)C(Br)=C(Br)C(Br)=C1Br	6.07	1	5.89	5.24	5.24	Niu et al. 2020	-0.65	-0.65
2,6-diisopropylnaphthalene	industrial chemical	neutral and hydrophobic	DTXSID7035272	212.336	24157-81-1	GWLLTEXUIOFAFE-UHFFFAOYSA-N	CC(C)C1=CC2=C(C=C1)C=C(C=C2)C(C)C	6.08	1	4.72368	5.24954	5.24954	Niu et al. 2020	0.52586	0.52586
4,4'-DDMU	OCP	neutral and hydrophobic	DTXSID6073940	283.58	1022-22-6	LNKQQZFLNUVWQQ-UHFFFAOYSA-N	ClC=C(C1=CC=C(Cl)C=C1)C1=CC=C(Cl)C=C1	5.5	1	4.34105	5.61	5.61	Niu et al. 2020	1.26895	1.26895
trans-/trans-Methyl-Stilben	industrial chemical	neutral and hydrophobic	DTXSID90891560	194.277	833-81-8	OVZXISBUYCEVEV-OUKQBFOZSA-N	C\C(=C/C1=CC=CC=C1)C1=CC=CC=C1	4.81	1	3.87	3.95	3.95	Niu et al. 2020	0.08	0.08
4H-Cyclopenta[def]phenanthrene	PAH	neutral and hydrophobic	DTXSID1024887	190.245	203-64-5	RKZDZWJDQTZDLD-UHFFFAOYSA-N	C1C2=CC=CC3=C2C2=C1C=CC=C2C=C3	4.6	1	3.74732	4.07412	4.07412	Niu et al. 2020	0.3268	0.3268
methylphenylsulfone	industrial chemical	charged or hydrophilic	DTXSID1075228	156.2	3112-85-4	JCDWETOKTFWTHA-UHFFFAOYSA-N	CS(=O)(=O)C1=CC=CC=C1	0.5	1	1.07	-0.71	-0.71	Niu et al. 2020	-1.78	-1.78
methyltolylsulfone	industrial chemical	charged or hydrophilic	DTXSID6075229	170.23	3185-99-7	YYDNBUBMBZRNQQ-UHFFFAOYSA-N	CC1=CC=C(C=C1)S(C)(=O)=O	1.1	1	1.43837	1.29442	1.29442	Niu et al. 2020	-0.14395	-0.14395
p-Benzyldiphenyl	industrial chemical	neutral and hydrophobic	DTXSID50210197	244.337	613-42-3	AGPLQTQFIZBOLI-UHFFFAOYSA-N	C(C1=CC=CC=C1)C1=CC=C(C=C1)C1=CC=CC=C1	5.78	1	4.52577	5.01128	5.01128	Niu et al. 2020	0.48551	0.48551
Perylene	PAH	neutral and hydrophobic	DTXSID4047753	252.316	198-55-0	CSHWQDPOILHKBI-UHFFFAOYSA-N	C1=CC2=C3C(=C1)C1=CC=CC4=C1C(=CC=C4)C3=CC=C2	6.25	1	5.805	4.98	4.98	Niu et al. 2020	-0.825	-0.825
1,1-dichloro-2,2-bis(4-methoxyphenyl)ethan	OCP	neutral and hydrophobic	DTXSID6041216	311.2	7388-31-0	RBEICLNUPBZRMH-UHFFFAOYSA-N	COC1=CC=C(C=C1)C(C(Cl)Cl)C1=CC=C(OC)C=C1	4.47	1	3.66156	3.97087	3.97087	Niu et al. 2020	0.309315	0.309315
Benzo(b)fluorene	PAH	neutral and hydrophobic	DTXSID1022477	216.283	243-17-4	HAPOJKSPCGLOOD-UHFFFAOYSA-N	C1C2=CC=CC=C2C2=CC3=CC=CC=C3C=C12	5.77	1	5.43	5.09	5.09	Niu et al. 2020	-0.34	-0.34
References
aNiu, L.; Carmona, E.; König, M.; Krauss, M.; Muz, M.; Xu, C.; Zou, D.; Escher, B. I., Mixture risk drivers in freshwater sediments and their bioavailability determined using passive equilibrium sampling. Environ. Sci. Technol. 2020, 54, (20), 13197‒13206.
bNiu, L.; Henneberger, L.; Huchthausen, J.; Krauss, M.; Ogefere, A.; Escher, B. I. pH-dependent partitioning of ionizable organic chemicals between the silicone polymer polydimethylsiloxane (PDMS) and water. ACS Environ. Au. 2022, 2(3), 253‒262.

## Sheet: Table S3
Table S3. Bioactivity and toxicity data of target compounds in in vitro bioassays indicative of the activation of aryl hydrocarbon (AhR), binding to peroxisome proliferator-activated receptor gamma (PPARγ) and oxidative stress response with AREc32. Table adapted from Lee, J., Schlichting, R., König, M., Scholz, S., Krauss, M. and Escher, B.I. (2022). Monitoring Mixture Effects of Neurotoxicants i…
Chemical Name	AhR CALUX				PPARγ GeneBLAzer				AREc32
	IC10a (M)	EC10b (M)	REPc	Source	IC10 (M)	EC10 (M)	REP	Source	IC10 (M)	ECIR1.5d (M)	REP	Source
Reference chemicals for quality control
TCDD	5.41e-11	1.43e-14		This study
Rosglitazone					1.86e-08	7.17e-10		This study
t-Butylhydroquinone									0.000419	7.599e-06		This study
Reference chemicals for calculation of BEQ
Benzo[a]pyrene (MW 252.3 g/mol)		8.38223e-10	1	Neale et al. 2017		-				-
Rosglitazone (MW 357.4 g/mol)		-				4.64059e-10	1	Neale et al. 2020		-
Dichlorvos (MW 221.0 g/mol)		-				-				7.7e-06	1	Escher et al. 2013
Detected chemicals
Naproxen	no cytotoxicity	not active		Tox21	no cytotoxicity	5.25867e-06	8.82466e-05	Neale et al. 2020	0.000410711	not active		Neale et al. 2020
Phenazone	no cytotoxicity	not active		Tox21	not active	not active		Tox21	no cytotoxicity	8.14245e-05	0.0945661	Tox21
Dichlorvos	no cytotoxicity	not active		Tox21	no cytotoxicity	not active		Tox21	8.4e-05	7.7e-06	1	Escher et al. 2013
Azinphos methyl	no cytotoxicity	not active		Tox21	6.08712e-05	not active		Tox21	4.7e-05	not active		Neale et al. 2020
2,4-Dichlorophenoxyacetic acid	no cytotoxicity	not active		Tox21	no cytotoxicity	7.38859e-06	6.28076e-05	Neale et al. 2020	0.000316316	not active		Neale et al. 2020
Clofibric acid	no cytotoxicity	not active		Tox21	0.00124486	1.65583e-05	2.80257e-05	Neale et al. 2020	no cytotoxicity	not active		Tox21
Bezafibrate	6.34398e-05	not active		Tox21	0.000302425	9.67254e-07	0.00047977	Neale et al. 2020	no cytotoxicity	not active		Tox21
Monensin
Clotrimazole	2.74963e-05	not active		Tox21	no cytotoxicity	not active		Tox21	no cytotoxicity	not active		Tox21
Propyphenazone	no cytotoxicity	not active		Tox21	not active	not active		Tox21	no cytotoxicity	not active		Tox21
Dimethoate	0.00145075	not active		Neale et al. 2020	no cytotoxicity	not active		Tox21	0.000983574	not active		Neale et al. 2020
Metoprolol	3.99696e-05	not active		Escher et al. 2021	0.000230675	not active		Huchthausen et al. 2020	0.000788892	not active		Huchthausen et al. 2020
Bentazone	0.00118106	not active		Neale et al. 2020	no cytotoxicity	not active		Tox21	0.000757346	not active		Neale et al. 2020
Diuron	5.90451e-05	1.9442e-06	0.000431141	Neale et al. 2020	no cytotoxicity	not active		Tox21	6.41548e-05	3.51519e-05	0.21905	Neale et al. 2020
Isoproturon	8.63879e-05	8.73968e-06	9.591e-05	Neale et al. 2020	no cytotoxicity	not active		Tox21	5.5533e-05	4.26476e-05	0.18055	Neale et al. 2020
Chloramphenicol	no cytotoxicity	not active		Tox21	not active	not active		Tox21	no cytotoxicity	not active		Tox21
Cyclophosphamide
Diazinon	5.95298e-05	4.60964e-06	0.000181841	Baumer et al. 2021	0.000187786	2.99008e-05	1.552e-05	Neale et al. 2020	no cytotoxicity	not active		Neale et al. 2020
Furosemide	no cytotoxicity	not active		Tox21	not active	not active		Tox21	no cytotoxicity	not active		Tox21
Chlorotoluron	0.000118447	6.11233e-06	0.000137136	Neale et al. 2020					0.000173509	not active		Neale et al. 2020
Paroxetine	1.14274e-05	not active		Tox21	1.32986e-05	not active		Tox21	1.91508e-05	not active		Tox21
Pravastatin
Myclobutanil	no cytotoxicity	not active		Tox21	not active	not active		Tox21	no cytotoxicity	not active		Tox21
2-Aminobenzimidazole	8.486e-05	4.28608e-05	1.95568e-05	Tox21	no cytotoxicity	not active		Tox21	no cytotoxicity	not active		Tox21
Piperonyl butoxide	1.41558e-05	3.34681e-06	0.000250454	Lee et al. 2021	no cytotoxicity	8.84262e-06	5.24799e-05	Lee et al. 2021	0.000134063	not active		Lee et al. 2021
Imazalil	2.56742e-05	not active		Tox21	5.7189e-05	not active		Tox21	5.19837e-05	not active		Tox21
Fipronil	3.67679e-06	not active		Neale et al. 2020	1.84854e-05	not active		Tox21	2.76733e-05	not active		Tox21
Diflufenican	7.76e-05	3.66394e-05	2.28776e-05	Neale et al. 2020	no cytotoxicity	not active		Tox21	1.74896e-05	not active		Neale et al. 2020
Flusilazole	3.90216e-05	not active		Tox21	no cytotoxicity	not active		Tox21	no cytotoxicity	not active		Tox21
Trifloxystrobin	1.07973e-07	not active		Lee et al. 2021	no cytotoxicity	not active		Lee et al. 2021	0.000365818	not active		Lee et al. 2021
Sulcotrione
Propoxycarbazone
4-Amino-N,N-dimethylbenzenesulfonamide
4 Aminoantipyrine	no cytotoxicity	not active		Tox21	not active	not active		Tox21	no cytotoxicity	not active		Tox21
Benzophenone-3	no cytotoxicity	4.21243e-05	1.98988e-05	Tox21	not active	not active		Tox21	no cytotoxicity	not active		Tox21
Thiabendazole	no cytotoxicity	2.67655e-05	3.13173e-05	Tox21	no cytotoxicity	not active		Tox21	5.00475e-05	not active		Tox21
Hydrochlorothiazide	no cytotoxicity	not active		Tox21	not active	not active		Tox21	no cytotoxicity	not active		Tox21
Metribuzin	0.00106553	not active		Neale et al. 2020	no cytotoxicity	not active		Tox21	0.00101543	not active		Neale et al. 2020
Prochloraz	4.9003e-05	not active		Tox21	4.46199e-05	not active		Tox21	no cytotoxicity	not active		Tox21
Dimethenamid	0.000127152	not active		Neale et al. 2020	no cytotoxicity	not active		Tox21	0.000252487	8.21207e-06	0.937644	Neale et al. 2020
Hexazinone	no cytotoxicity	not active		Tox21	no cytotoxicity	not active		Tox21	0.00141	not active		Neale et al. 2020
Carbetamide	no cytotoxicity	not active		Tox21	not active	not active		Tox21	no cytotoxicity	not active		Tox21
Metalaxyl	no cytotoxicity	not active		Tox21	not active	not active		Tox21	no cytotoxicity	not active		Tox21
Cyproconazole	no cytotoxicity	not active		Tox21	not active	not active		Tox21	no cytotoxicity	5.46198e-05	0.140974	Tox21
Cyprodinil	3.04089e-05	6.36e-06	0.000131796	Neale et al. 2020	no cytotoxicity	not active		Tox21	no cytotoxicity	2.74605e-05	0.280403	Neale et al. 2020
Dichlorprop	0.000463521	not active		Neale et al. 2020	no cytotoxicity	not active		Tox21	0.000300788	not active		Neale et al. 2020
Imidacloprid	0.000199199	not active		Neale et al. 2020	no cytotoxicity	not active		Tox21	0.00059805	not active		Neale et al. 2020
Dimethachlor
Flufenacet	no cytotoxicity	not active		Tox21	no cytotoxicity	not active		Tox21	0.000181107	5.26371e-05	0.146285	Neale et al. 2020
Propachlor	4.55044e-05	not active		Tox21	3.43202e-05	not active		Tox21	no cytotoxicity	not active		Tox21
Prosulfocarb	7.94e-05	4.61e-05	1.81827e-05	Neale et al. 2020	5.68072e-05	1.6162e-05	2.8713e-05	Neale et al. 2020	5.20966e-05	not active		Neale et al. 2020
Pethoxamid	2.61091e-05	not active		Neale et al. 2020	4.13092e-05	not active		Neale et al. 2020	1.865e-05	2.89633e-06	2.65853	Neale et al. 2020
Ethofumesate	2.42106e-05	not active		Neale et al. 2020	no cytotoxicity	not active		Tox21	0.000126576	5.56483e-05	0.138369	Neale et al. 2020
Metamitron	0.000587786	0.000310164	2.70251e-06	Neale et al. 2020	no cytotoxicity	not active		Tox21	0.000550661	not active		Neale et al. 2020
Chloridazon	0.000681	0.000335	2.50216e-06	Neale et al. 2020	0.00077997	3.05423e-05	1.5194e-05	Neale et al. 2020	no cytotoxicity	not active		Neale et al. 2020
Spiroxamine	1.52366e-05	not active		Neale et al. 2020	no cytotoxicity	not active		Tox21	3.6808e-05	not active		Neale et al. 2020
Pyrazophos	no cytotoxicity	not active		Tox21	not active	not active		Tox21	no cytotoxicity	4.08689e-05	0.188407	Tox21
Azoxystrobin	2.76645e-07	not active		Neale et al. 2020	3.14723e-05	not active		Tox21	0.000196816	not active		Neale et al. 2020
Fenpropimorph	no cytotoxicity	not active		Tox21	no cytotoxicity	not active		Tox21	2.97252e-05	not active		Tox21
Epoxiconazole	4.7423e-05	1.33102e-05	6.29758e-05	Neale et al. 2020	2.64521e-05	not active		Tox21	5.34245e-05	not active		Neale et al. 2020
Bendiocarb	no cytotoxicity	not active		Tox21	not active	not active		Tox21	no cytotoxicity	3.38962e-05	0.227164	Tox21
N Butylbenzenesulfonamide	no cytotoxicity	not active		Tox21	6.87909e-05	not active		Tox21	no cytotoxicity	not active		Tox21
Diazepam	no cytotoxicity	not active		Tox21	not active	not active		Tox21	no cytotoxicity	not active		Tox21
Tris(2-chloroethyl)phosphate	0.000510934	0.000161423	5.19271e-06	Baumer et al. 2021	not active	not active		Tox21	no cytotoxicity	not active		Tox21
Desethylatrazine	no cytotoxicity	not active		Tox21	not active	not active		Tox21	no cytotoxicity	not active		Tox21
Ketoprofen	no cytotoxicity	not active		Tox21	not active	not active		Tox21	no cytotoxicity	7.33006e-05	0.105047	Tox21
Sulfapyridine	no cytotoxicity	not active		Tox21	not active	not active		Tox21	no cytotoxicity	not active		Tox21
Desethylterbutylazine	9.4e-05	not active		Neale et al. 2020	0.000325988	6.87819e-05	6.74682e-06	Neale et al. 2020	no cytotoxicity	0.000766636	0.0100439	Neale et al. 2020
Ethion	no cytotoxicity	3.60615e-05	2.32443e-05	Tox21	no cytotoxicity	not active		Tox21	0.00925	not active		Neale et al. 2020
Pirimiphos-methyl	no cytotoxicity	4.06797e-05	2.06055e-05	Tox21	not active	not active		Tox21	no cytotoxicity	4.14212e-05	0.185895	Tox21
Ethyl azinphos	no cytotoxicity	not active		Tox21	not active	not active		Tox21	no cytotoxicity	not active		Tox21
Perfluorooctanoic acid	0.000198153	not active		Neale et al. 2020	no cytotoxicity	not active		Tox21	no cytotoxicity	not active		Neale et al. 2020
1-(6-tert-Butyl-1,1-dimethyl-2,3-dihydro-1H-inden-4-yl)ethanone	no cytotoxicity	not active		Tox21	not active	not active		Tox21	no cytotoxicity	not active		Tox21
6-Acetyl-1,1,2,4,4,7-hexamethyltetralin	5.11567e-05	not active		Lee et al. 2021	1.89376e-05	not active		Lee et al. 2021	5.61388e-05	not active		Lee et al. 2021
Octyl-methoxycinnamate	no cytotoxicity	not active		Tox21	not active	not active		Tox21	no cytotoxicity	not active		Tox21
2-(2-(Chlorophenyl)amino)benzaldehyde
Carbendazim	5.10021e-06	not active		Neale et al. 2020	no cytotoxicity	not active		Tox21	2.55194e-06	not active		Neale et al. 2020
Flutamide	3.56447e-05	not active		Tox21	no cytotoxicity	not active		Tox21	6.79806e-05	not active		Tox21
1 2 Benzisothiazolinone	7.51718e-05	not active		Tox21	3.49309e-05	not active		Tox21	2.02443e-05	not active		Tox21
Linuron	no cytotoxicity	3.30984e-06	0.000253252	Tox21	4.41946e-05	not active		Tox21	no cytotoxicity	5.13737e-05	0.149882	Tox21
Terbuthylazine	9.24214e-05	not active		Neale et al. 2020	no cytotoxicity	not active		Tox21	no cytotoxicity	not active		Neale et al. 2020
Terbutryn	3.71537e-05	not active		Neale et al. 2020	no cytotoxicity	not active		Tox21	7.05035e-05	not active		Neale et al. 2020
Carbamazepine	0.0001775	not active		Neale et al. 2020	no cytotoxicity	not active		Tox21	0.000151504	not active		Neale et al. 2020
Triclosan	1.24165e-05	not active		Neale et al. 2020	6.72367e-06	not active		Tox21	6.1e-05	4.6e-05	0.167391	Neale et al. 2020
Triphenylphosphate	3.08651e-05	2.29845e-05	3.64691e-05	Baumer et al. 2021	not active	1.60175e-06	0.000289719	Neale et al. 2020	no cytotoxicity	not active		Neale et al. 2020
Perfluorooctanesulfonic acid	0.000174125	not active		Neale et al. 2020	4.42129e-05	not active		Tox21	8.50651e-05	not active		Neale et al. 2020
Norgestimate	2.68271e-05	not active		Tox21	no cytotoxicity	3.69002e-05	1.25761e-05	Tox21	2.56641e-05	not active		Tox21
2-Octyl-4-isothiazolin-3-one	6.26644e-05	not active		Tox21	6.9663e-06	not active		Tox21	8.43359e-06	not active		Tox21
DEET	0.000524439	not active		Neale et al. 2020	no cytotoxicity	not active		Tox21	0.000558441	not active		Neale et al. 2020
Atrazine	no cytotoxicity	not active		Tox21	no cytotoxicity	not active		Tox21	7.6e-05	not active		Neale et al. 2020
Irgarol	7.95096e-05	not active		Tox21	no cytotoxicity	not active		Tox21	no cytotoxicity	3.17907e-05	0.242209	Tox21
Propiconazole	no cytotoxicity	not active		Neale et al. 2020	not active	not active		Tox21	no cytotoxicity	not active		Neale et al. 2020
1-(1,1,2,3,3,6-Hexamethyl-2,3-dihydro-1H-inden-5-yl)ethanone
Diclofenac	6.61791e-05	not active		Neale et al. 2020	4.0986e-05	8.55705e-07	0.000542312	Neale et al. 2020	4.77582e-05	not active		Neale et al. 2020
Mefenamic acid	no cytotoxicity	not active		Tox21	not active	not active		Tox21	no cytotoxicity	2.05417e-05	0.374847	Tox21
Metazachlor	0.000188058	not active		Neale et al. 2020					0.000118708	5.21621e-06	1.47617	Neale et al. 2020
Chlorfenvinphos	7.27884e-05	not active		Tox21	4.31186e-05	not active		Tox21	6.21654e-05	4.98839e-05	0.154358	Tox21
Pirimicarb	0.000495491	not active		Neale et al. 2020	no cytotoxicity	not active		Tox21	0.000315986	not active		Neale et al. 2020
Perfluorohexanoic acid	no cytotoxicity	not active		Tox21	no cytotoxicity	not active		Tox21	8.7719e-05	not active		Tox21
Metolachlor	8.01404e-05	not active		Neale et al. 2020	6.92957e-05	not active		Neale et al. 2020	8.81881e-05	1.85206e-05	0.415754	Neale et al. 2020
Simazine	no cytotoxicity	not active		Tox21	not active	not active		Tox21	no cytotoxicity	not active		Tox21
Primidone	no cytotoxicity	not active		Tox21	not active	not active		Tox21	no cytotoxicity	not active		Tox21
Mecoprop	no cytotoxicity	not active		Tox21	not active	not active		Tox21	no cytotoxicity	not active		Tox21
Warfarin	no cytotoxicity	not active		Tox21	0.000242436	4.00724e-06	0.000115805	Neale et al. 2020	0.000215063	not active		Neale et al. 2020
2-Isopropylthioxanthone	no cytotoxicity	3.72046e-06	0.000225301	Tox21	not active	not active		Tox21	no cytotoxicity	1.95829e-06	3.932	Tox21
MCPA	0.0014476	0.00119232	7.03018e-07	Neale et al. 2020	0.000543981	3.09957e-05	1.49717e-05	Neale et al. 2020	0.000435939	not active		Neale et al. 2020
4 Methylbenzylidene camphor	no cytotoxicity	not active		Tox21	3.78449e-05	not active		Tox21	no cytotoxicity	not active		Tox21
5-Methyl-1H-benzotriazole	0.000558597	0.000256404	3.26915e-06	Neale et al. 2020					0.000459707	not active		Neale et al. 2020
Chlorophene	7.19449e-05	not active		Neale et al. 2020	2.30288e-05	not active		Tox21		7.48615e-05	0.102857	Neale et al. 2020
Chlorothalonil-4-hydroxy	8.16e-05	not active		Neale et al. 2020	0.000190161	not active		Neale et al. 2020	0.000264802	not active		Neale et al. 2020
Dexamethasone	no cytotoxicity	8.8469e-05	9.47476e-06	Tox21	not active	not active		Tox21	no cytotoxicity	not active		Tox21
Ethyl 4-(dimethylamino)benzoate	no cytotoxicity	2.97633e-05	2.81629e-05	Tox21	not active	not active		Tox21	no cytotoxicity	not active		Tox21
3-Iodopropynyl butylcarbamate	3.50515e-05	not active		Tox21	1.79163e-05	not active		Tox21	1.69028e-05	not active		Tox21
p-Toluenesulfonamide	no cytotoxicity	not active		Tox21	not active	not active		Tox21	no cytotoxicity	not active		Tox21
Tebuconazole	2.38041e-05	not active		Neale et al. 2020	6.01608e-05	not active		Tox21	4.67117e-05	not active		Neale et al. 2020
Thiacloprid	0.000134234	not active		Neale et al. 2020	no cytotoxicity	not active		Tox21	0.000339236	not active		Neale et al. 2020
Tri(butoxyethyl)phosphate	no cytotoxicity	not active		Tox21	no cytotoxicity	not active		Tox21	0.000150437	not active		Neale et al. 2020
Triclocarban	5.94292e-06	not active		Neale et al. 2020	9.26516e-06	not active		Tox21	2.09894e-05	4.8119e-06	1.6002	Neale et al. 2020
TDCPP	2.34068e-05	not active		Lee et al. 2021	2.61092e-05	no effect		Lee et al. 2021	5.70897e-05	masked		Lee et al. 2021
Hexa(methoxymethyl)melamine	0.000756086	not active		Escher et al. 2021	no cytotoxicity	not active		Tox21	0.000770001	not active		Escher et al. 2021
Fenuron	no cytotoxicity	not active		Tox21	not active	not active		Tox21	no cytotoxicity	not active		Tox21
Chloroxuron	4.07374e-05	not active		Tox21	no cytotoxicity	not active		Tox21	no cytotoxicity	7.24037e-06	1.06348	Tox21
Lenacil	7.90664e-05	not active		Neale et al. 2020	3.26422e-05	not active		Neale et al. 2020	8.52464e-05	not active		Neale et al. 2020
Ametryn	no cytotoxicity	not active		Tox21	not active	not active		Tox21	no cytotoxicity	not active		Tox21
Pentobarbital	no cytotoxicity	not active		Tox21	not active	not active		Tox21
Sulfamethazine	no cytotoxicity	not active		Tox21	not active	not active		Tox21	no cytotoxicity	not active		Tox21
Ketoconazole	1.53131e-05	not active		Tox21	1.06e-05	not active		Tox21	1.37849e-05	not active		Tox21
o-Dianisidine	no cytotoxicity	not active		Tox21	not active	not active		Tox21	no cytotoxicity	not active		Tox21
Diphenylphosphate	no cytotoxicity	not active		Tox21	not active	not active		Tox21	no cytotoxicity	not active		Tox21
N Ethyl o toluenesulfonamide	0.000513	not active		Neale et al. 2020	0.000827952	not active		Neale et al. 2020	0.00533903	not active		Neale et al. 2020
4,4'-Diamino-3,3'-dimethyldiphenylmethane	no cytotoxicity	6.68546e-05	1.2538e-05	Tox21	not active	not active		Tox21	no cytotoxicity	not active		Tox21
4,4'-Thiodianiline	no cytotoxicity	9.16798e-06	9.14294e-05	Tox21	8.83892e-05	not active		Tox21	no cytotoxicity	5.16146e-05	0.149183	Tox21
Tetrachlorosalicylanilide	6.04655e-05	3.64836e-05	2.29753e-05	Tox21	6.00252e-08	not active		Tox21	7.42209e-06	not active		Tox21
2,6-Dichlorobenzamide	0.000437579	not active		Neale et al. 2020	no cytotoxicity	not active		Tox21	no cytotoxicity	not active		Tox21
3,4-Dichlorophenylurea
4-Isopropylaniline
Metolachlor OA	0.00142	not active		Escher et al. 2021	no cytotoxicity	not active		Escher et al. 2021	0.000992753	not active		Escher et al. 2021
Metolachlor ESA	0.000505842	not active		Escher et al. 2021	no cytotoxicity	not active		Escher et al. 2021	0.000191037	not active		Escher et al. 2021
Lidocaine	no cytotoxicity	not active		Tox21	not active	not active		Tox21	no cytotoxicity	not active		Tox21
Mycophenolic acid	1.94775e-05	not active		Tox21	3.42012e-05	not active		Tox21	1.55062e-05	not active		Tox21
Capecitabine	no cytotoxicity	not active		Tox21	not active	not active		Tox21	no cytotoxicity	not active		Tox21
Dimethylaminophenazone	no cytotoxicity	not active		Tox21	not active	not active		Tox21	no cytotoxicity	not active		Tox21
Icaridin	no cytotoxicity	not active		Tox21	not active	not active		Tox21	no cytotoxicity	not active		Tox21
Cotinine	no cytotoxicity	not active		Tox21	not active	not active		Tox21	no cytotoxicity	not active		Tox21
Lincomycin
Trimethoprim	0.000156878	not active		Neale et al. 2020	no cytotoxicity	not active		Tox21	no cytotoxicity	0.000197239	0.039039	Neale et al. 2020
Crotamiton	no cytotoxicity	not active		Tox21	not active	not active		Tox21	no cytotoxicity	not active		Tox21
10,11-Dihydro-10,11-dihydroxycarbamazepine
Quinoxyfen	1.8e-05	not active		Neale et al. 2020	1.87661e-05	5.09578e-07	0.000910675	Neale et al. 2020	2.1e-05	1.5e-05	0.513333	Neale et al. 2020
Cetirizine
2-Hydroxycarbamazepine
10,11-Dihydro-10-hydroxycarbamazepine
Clomazone	no cytotoxicity	not active		Tox21	not active	not active		Tox21	no cytotoxicity	not active		Tox21
Methiocarb	5.04297e-05	2.25957e-05	3.70966e-05	Neale et al. 2020					5.93507e-05	not active		Neale et al. 2020
3,5,6-Trichloro-2-pyridinol	5.71e-05	not active		Neale et al. 2020	7.03166e-05	6.21714e-06	7.4642e-05	Neale et al. 2020	0.000120179	not active		Neale et al. 2020
Pendimethalin	3.98902e-05	3.92926e-06	0.000213328	Lee et al. 2021	2.78407e-05	not active		Lee et al. 2021	4.33572e-05	not active		Lee et al. 2021
Boscalid	4.83954e-06	not active		Neale et al. 2020	no cytotoxicity	not active		Tox21	2.7235e-05	not active		Neale et al. 2020
Prothioconazole-desthio	2.13e-05	not active		Escher et al. 2021	7.17149e-05	not active		Escher et al. 2021	0.000110964	not active		Escher et al. 2021
N-Formyl-4-aminoantipyrine	0.00197	not active		Neale et al. 2020	no cytotoxicity	not active		Neale et al. 2020	no cytotoxicity	not active		Neale et al. 2020
2,4-Dichlorophenol	no cytotoxicity	7.83192e-05	1.07026e-05	Tox21	not active	not active		Tox21	no cytotoxicity	not active		Tox21
Genistein	3.21527e-05	1.71662e-05	4.88299e-05	Neale et al. 2020	2.26437e-05	not active		Neale et al. 2020	no cytotoxicity	1.57356e-05	0.489335	Neale et al. 2020
Daidzein	no cytotoxicity	4.17608e-05	2.0072e-05	Tox21	not active	not active		Tox21	no cytotoxicity	4.29466e-05	0.179292	Tox21
Bisphenol S	no cytotoxicity	not active		Tox21	not active	not active		Tox21	no cytotoxicity	not active		Tox21
Flurtamone
Picolinafen
Finasteride	no cytotoxicity	not active		Tox21	not active	not active		Tox21	no cytotoxicity	3.3876e-05	0.227299	Tox21
Acetyl-sulfamethoxazole	no cytotoxicity	not active		Tox21	not active	not active		Tox21	no cytotoxicity	not active		Tox21
Secobarbital
Bromoxynil	no cytotoxicity	5.20129e-05	1.61157e-05	Tox21	2.85553e-05	not active		Tox21	3.91602e-05	not active		Tox21
Amiodarone	2.01183e-05	not active		Tox21	5.16452e-06	not active		Tox21	5.08894e-06	not active		Tox21
Atorvastatin	8.19315e-05	not active		Tox21	no cytotoxicity	not active		Tox21	0.000411	3.11e-05	0.247588	Tox21
Bisoprolol
Desloratadine	1.12485e-05	not active		Tox21	1.70688e-05	not active		Tox21	no cytotoxicity	not active		Tox21
Fluconazole	no cytotoxicity	not active		Tox21	not active	not active		Tox21	no cytotoxicity	not active		Tox21
Glibenclamide	no cytotoxicity	not active		Tox21	not active	not active		Tox21	no cytotoxicity	5.44618e-05	0.141383	Tox21
Glimepiride	no cytotoxicity	not active		Tox21	2.98538e-05	not active		Tox21	no cytotoxicity	2.92614e-05	0.263145	Tox21
Ketamine	no cytotoxicity	not active		Tox21	not active	not active		Tox21
Lorazepam	no cytotoxicity	not active		Tox21	not active	not active		Tox21
Memantine	no cytotoxicity	not active		Tox21	not active	not active		Tox21	no cytotoxicity	not active		Tox21
Miconazole	no cytotoxicity	1.21963e-05	6.87279e-05	Tox21	not active	not active		Tox21
Mirtazapine	3.90427e-05	not active		Tox21	no cytotoxicity	not active		Tox21
Oxazepam	no cytotoxicity	not active		Neale et al. 2020	not active	7.32601e-06	6.33441e-05	Neale et al. 2020	no cytotoxicity	not active		Neale et al. 2020
Telmisartan	no cytotoxicity	1.56722e-05	5.34847e-05	Neale et al. 2017	2.84446e-05	1.43e-07	0.00324517	Neale et al. 2017	3.07427e-05	not active		Neale et al. 2017
Temazepam	no cytotoxicity	not active		Tox21	not active	not active		Tox21	no cytotoxicity	9.30487e-05	0.0827524	Tox21
Dicyclohexyl phthalate	no cytotoxicity	not active		Tox21	2.49326e-05	not active		Tox21	8.46243e-05	3.64012e-05	0.211532	Tox21
Tricresylphosphate	no cytotoxicity	5.25134e-05	1.59621e-05	Tox21	not active	not active		Tox21	no cytotoxicity	7.15377e-05	0.107636	Tox21
Bis(2-ethylhexyl) phosphate	no cytotoxicity	not active		Tox21	3.50678e-05	not active		Tox21	3.21389e-05	not active		Tox21
Methylparaben	no cytotoxicity	8.04616e-05	1.04177e-05	Tox21	not active	not active		Tox21	no cytotoxicity	not active		Tox21
Propylparaben	0.000231895	7.82515e-05	1.07119e-05	Neale et al. 2020	3.47671e-05	not active		Neale et al. 2020	0.000121766	8.3696e-05	0.0919996	Neale et al. 2020
Fenthion	no cytotoxicity	1.13149e-05	7.40813e-05	Tox21	not active	not active		Tox21	no cytotoxicity	not active		Tox21
Phosphoric acid, dibutyl ester	no cytotoxicity	not active		Tox21	not active	not active		Tox21	no cytotoxicity	not active		Tox21
Prosulfuron
Acetochlor	no cytotoxicity	not active		Tox21	no cytotoxicity	not active		Tox21	2.8995e-05	not active		Tox21
2-Hydroxyatrazine
3,4,5-Trichlorophenol	no cytotoxicity	not active		Tox21	5.08089e-06	not active		Tox21	2.3901e-05	not active		Tox21
Triadimenol	no cytotoxicity	4.3823e-05	1.91275e-05	Tox21	not active	not active		Tox21	no cytotoxicity	not active		Tox21
Methomyl	no cytotoxicity	not active		Tox21	no cytotoxicity	not active		Tox21	0.00148	not active		Neale et al. 2020
Abamectin	no cytotoxicity	not active		Tox21	5.30394e-06	not active		Tox21	6.91427e-06	not active		Tox21
4-Chlorophenol	no cytotoxicity	not active		Tox21	not active	not active		Tox21	no cytotoxicity	not active		Tox21
2-(Thiocyanomethylthio)benzothiazole	no cytotoxicity	6.56267e-05	1.27726e-05	Tox21	1.53711e-05	not active		Tox21	1.83529e-05	not active		Tox21
DCOIT	7.38303e-05	not active		Tox21	2.98689e-06	not active		Tox21	2.0547e-06	not active		Tox21
Benzidine	no cytotoxicity	2.61033e-05	3.21117e-05	Tox21	not active	not active		Tox21	no cytotoxicity	6.43372e-05	0.119682	Tox21
3,3'-Dimethylbenzidine	no cytotoxicity	3.34782e-05	2.50379e-05	Tox21	not active	not active		Tox21	no cytotoxicity	3.5352e-05	0.21781	Tox21
1-Naphthylamine	no cytotoxicity	3.57162e-06	0.00023469	Tox21	not active	not active		Tox21	no cytotoxicity	4.78924e-05	0.160777	Tox21
MeIQx
2-Amino-1methyl-6-phenylimidazo [4,5-b]pyridine
Perfluorooctanesulfonamide	no cytotoxicity	not active		Tox21	1.08694e-05	not active		Tox21	1.53256e-05	not active		Tox21
Perfluoroheptanoic acid	no cytotoxicity	not active		Tox21	no cytotoxicity	not active		Tox21	0.000298418	not active		Neale et al. 2020
6:2 Fluorotelomer sulfonic acid
Bromochlorophen
Metobromuron	no cytotoxicity	3.43738e-05	2.43855e-05	Tox21	not active	not active		Tox21	no cytotoxicity	not active		Tox21
Fenofibrate	no cytotoxicity	not active		Tox21	not active	not active		Tox21	no cytotoxicity	4.59339e-05	0.167632	Tox21
Metconazole	7.31012e-05	not active		Tox21	2.57441e-05	not active		Tox21	2.92957e-05	1.94729e-05	0.395421	Tox21
Bosentan	3.86518e-05	not active		Tox21	no cytotoxicity	not active		Tox21	4.45695e-05	not active		Tox21
Celecoxib	2.9003e-05	not active		Tox21	6.89015e-05	not active		Tox21	no cytotoxicity	not active		Tox21
Domperidone	1.92257e-05	not active		Tox21	3.10764e-05	not active		Tox21	no cytotoxicity	not active		Tox21
Efavirenz	2.00185e-05	not active		Tox21	no cytotoxicity	not active		Tox21	no cytotoxicity	not active		Tox21
Fluvoxamine	1.62097e-05	not active		Tox21	2.14511e-05	not active		Tox21	2.68494e-05	not active		Tox21
L-Thyroxine	no cytotoxicity	2.39025e-05	3.50685e-05	Tox21	not active	not active		Tox21	no cytotoxicity	not active		Tox21
Losartan	no cytotoxicity	not active		Tox21	0.000176007	7.92106e-06	5.85855e-05	Neale et al. 2020	no cytotoxicity	not active		Tox21
Montelukast
Ondansetron	no cytotoxicity	not active		Tox21	not active	not active		Tox21	no cytotoxicity	not active		Tox21
Pioglitazone
Tacrolimus	2.21349e-05	not active		Tox21	no cytotoxicity	not active		Tox21
Valsartan	no cytotoxicity	not active		Tox21	not active	not active		Tox21
Vardenafil
Clobetasol	no cytotoxicity	2.37826e-05	3.52452e-05	Tox21	not active	not active		Tox21
Paramethasone
Terbinafine	no cytotoxicity	not active		Tox21	not active	not active		Tox21	no cytotoxicity	not active		Tox21
Clopidogrel
Clozapine	1.32333e-05	not active		Tox21	no cytotoxicity	not active		Tox21	3.09772e-05	not active		Tox21
Indometacin	6.97351e-05	not active		Tox21	4.46666e-05	6.22244e-07	0.000745784	Neale et al. 2020	no cytotoxicity	not active		Tox21
Benalaxyl	no cytotoxicity	not active		Tox21	no cytotoxicity	not active		Tox21	0.000179656	not active		Neale et al. 2020
dl-Norgestrel	no cytotoxicity	not active		Tox21	no cytotoxicity	not active		Tox21	4.36274e-05	not active		Tox21
Pentoxifylline
Anastrozole	no cytotoxicity	not active		Tox21	not active	not active		Tox21	no cytotoxicity	not active		Tox21
Bicalutamide	3.8258e-05	not active		Tox21	no cytotoxicity	not active		Tox21	4.83658e-05	2.4991e-05	0.30811	Tox21
Drospirenone	no cytotoxicity	not active		Tox21	not active	not active		Tox21	no cytotoxicity	2.95037e-05	0.260984	Tox21
Betamethasone	no cytotoxicity	5.36166e-05	1.56336e-05	Tox21	not active	not active		Tox21	no cytotoxicity	not active		Tox21
Propanil	no cytotoxicity	3.66173e-05	2.28914e-05	Tox21	not active	not active		Tox21	no cytotoxicity	not active		Tox21
Enalapril	no cytotoxicity	not active		Tox21	not active	not active		Tox21	no cytotoxicity	not active		Tox21
Cyproterone	no cytotoxicity	not active		Tox21	not active	not active		Tox21
Fluorometholone	no cytotoxicity	8.60814e-05	9.73756e-06	Tox21	not active	not active		Tox21	no cytotoxicity	not active		Tox21
Flunisolide
Acetamiprid	0.000403763	not active		Neale et al. 2020	no cytotoxicity	not active		Tox21	0.000763184	not active		Neale et al. 2020
Mebendazole	no cytotoxicity	7.10175e-06	0.00011803	Tox21	3.66619e-05	not active		Tox21	no cytotoxicity	2.31647e-05	0.332403	Tox21
Albendazole	no cytotoxicity	6.45359e-06	0.000129885	Tox21	4.40369e-05	not active		Tox21	no cytotoxicity	not active		Tox21
Amcinonide	no cytotoxicity	not active		Tox21	not active	not active		Tox21
Terbuthylazine-2-hydroxy
Tetraglyme	no cytotoxicity	not active		Tox21	not active	not active		Tox21	no cytotoxicity	not active		Tox21
Triamcinolone acetonide	no cytotoxicity	6.90148e-05	1.21456e-05	Tox21	not active	not active		Tox21	no cytotoxicity	not active		Tox21
Raloxifene	1.02404e-05	not active		Tox21	no cytotoxicity	not active		Tox21	2.63335e-05	not active		Tox21
Carbaryl	no cytotoxicity	6.26166e-06	0.000133866	Tox21	not active	not active		Tox21	no cytotoxicity	4.93639e-05	0.155984	Tox21
Clonidine	no cytotoxicity	not active		Tox21	not active	not active		Tox21	no cytotoxicity	not active		Tox21
Dydrogesterone	no cytotoxicity	not active		Tox21	not active	not active		Tox21	no cytotoxicity	1.32202e-05	0.582443	Tox21
Picoxystrobin	1.43814e-07	not active		Neale et al. 2020	no cytotoxicity	not active		Tox21	7.72213e-05	not active		Neale et al. 2020
1,3-Dihydro-2H-indol-2-one
Lamotrigine	0.000261629	not active		Escher et al. 2021	0.000438885	0.000102111	4.54467e-06	Huchthausen et al. 2020	0.000274348	not active		Huchthausen et al. 2020
5-Chlorobenzotriazole	no cytotoxicity	not active		Tox21	not active	2.90068e-05	1.59983e-05	Tox21	no cytotoxicity	not active		Tox21
Quinoline 1-oxide
Ifosfamide	no cytotoxicity	not active		Tox21	not active	not active		Tox21	no cytotoxicity	not active		Tox21
Sulfathiazole	no cytotoxicity	not active		Tox21	not active	not active		Tox21	no cytotoxicity	not active		Tox21
Bifenox free acid
Bupirimate	5.47686e-05	4.94392e-05	1.69546e-05	Tox21	no cytotoxicity	not active		Tox21	no cytotoxicity	not active		Tox21
Clothianidin	no cytotoxicity	not active		Neale et al. 2020	not active	not active		Tox21	no cytotoxicity	not active		Neale et al. 2020
Difenoconazole	2.66707e-05	not active		Tox21	1.60225e-05	not active		Tox21	1.51188e-05	not active		Tox21
Diflubenzuron	no cytotoxicity	2.95098e-05	2.84049e-05	Tox21	not active	not active		Tox21	no cytotoxicity	not active		Tox21
Dodemorph
Fluoxastrobin	2.1359e-05	not active		Tox21	3.10515e-05	not active		Tox21	no cytotoxicity	6.86839e-05	0.112108	Tox21
Imidacloprid-urea
Oryzalin	2.07424e-05	not active		Tox21	4.08306e-05	not active		Tox21	3.26127e-05	not active		Tox21
Oxadiazone	7.49532e-05	6.31641e-05	1.32706e-05	Tox21	no cytotoxicity	not active		Tox21	no cytotoxicity	7.03564e-05	0.109443	Tox21
Propyzamide	no cytotoxicity	not active		Tox21	not active	not active		Tox21	no cytotoxicity	7.08491e-05	0.108682	Tox21
Pyraclostrobin	9.22706e-08	not active		Neale et al. 2020	1.98886e-05	not active		Tox21	3.85521e-05	not active		Neale et al. 2020
Thiacloprid amide	0.000346	not active		Escher et al. 2021	0.00108519	0.000190549	2.43538e-06	Escher et al. 2021	0.00398883	0.000827952	0.00930006	Escher et al. 2021
Thiamethoxam	no cytotoxicity	not active		Neale et al. 2020	not active	not active		Tox21	no cytotoxicity	not active		Neale et al. 2020
Flufenoxuron	5.32285e-05	not active		Tox21	no cytotoxicity	2.7074e-05	1.71404e-05	Tox21	no cytotoxicity	4.97254e-05	0.154851	Tox21
Triallate	no cytotoxicity	not active		Tox21	not active	not active		Tox21	no cytotoxicity	not active		Tox21
Nitrofurantoin	1.0987e-05	not active		Tox21	6.74553e-05	not active		Tox21	2.82208e-05	not active		Tox21
Sulfadimethoxine	no cytotoxicity	not active		Tox21	not active	not active		Tox21	no cytotoxicity	not active		Tox21
Benzocain	no cytotoxicity	6.7592e-05	1.24012e-05	Tox21	4.31648e-05	not active		Tox21	no cytotoxicity	5.37439e-05	0.143272	Tox21
Bifonazol	20.6524	not active		Tox21	no cytotoxicity	not active		Tox21	1.64247e-05	not active		Tox21
Ebastin	2.68785e-05	not active		Tox21	no cytotoxicity	not active		Tox21	no cytotoxicity	not active		Tox21
Oxybutynin
Nitrendipin	2.4633e-05	not active		Tox21	no cytotoxicity	not active		Tox21	no cytotoxicity	not active		Tox21
Dichlorophen	3.5928e-05	not active		Tox21	3.56811e-06	not active		Tox21	1.31171e-05	not active		Tox21
1-(3-carboxypropyl)-3,7-dimethylxanthine
2 Thiouracil	no cytotoxicity	not active		Tox21	not active	not active		Tox21	no cytotoxicity	not active		Tox21
Metazachlor ESA	0.00455	not active		Neale et al. 2020	no cytotoxicity	not active		Neale et al. 2020	no cytotoxicity	not active		Neale et al. 2020
7-Amino-4-methylcoumarin	no cytotoxicity	0.000186508	4.4943e-06	Escher et al. 2021
2(4-morpholinyl)benzothiazole
2-Morpholinothiobenzothiazole	no cytotoxicity	1.24021e-05	6.75874e-05	Tox21	not active	not active		Tox21	no cytotoxicity	not active		Tox21
7-Diethylamino-4-methylcoumarin	0.000138525	1.50723e-06	0.000556134	Neale et al. 2020	no cytotoxicity	9.45274e-06	4.90926e-05	Neale et al. 2020	no cytotoxicity	9.82125e-05	0.0784014	Neale et al. 2020
Fipronil sulfide
Fipronil Sulfone
N-Cyclohexyl-2-benzothiazole-amine
N-Cyclohexyl-2-benzothiazole-sulfenamide
Fipronil desulfinyl
Dimethachlor ESA
Etofenprox	no cytotoxicity	not active		Tox21	not active	not active		Tox21	no cytotoxicity	not active		Tox21
Allethrin	9.41522e-06	not active		Lee et al. 2021	5.65547e-05	not active		Lee et al. 2021	3.07991e-05	masked		Lee et al. 2021
4-Nitroquinoline-1-oxide
2-Amino-3-methyl-3H-imidazo[4,5-f]quinoline	3.60515e-05	2.11443e-06	0.000396429	Tox21	no cytotoxicity	not active		Tox21	no cytotoxicity	not active		Tox21
Harman
3-Aminoacetophenone
Climbazole	3.20627e-05	2.01654e-06	0.000415675	Tox21	no cytotoxicity	not active		Tox21	0.000169434	0.000167729	0.0459074	Tox21
Labetalol	0	0			2.30735e-05	not active		Huchthausen et al. 2020	8.89593e-05	3.35841e-05	0.229275	Huchthausen et al. 2020
Torsemide	no cytotoxicity	not active		Tox21	0.000184254	5.1909e-05	8.93987e-06	Neale et al. 2020	0.00109818	not active		Neale et al. 2020
Trifloxystrobin acid
Candesartan	no cytotoxicity	not active		Tox21	not active	not active		Tox21	no cytotoxicity	not active		Tox21
Decylsulfate
Fluticasone propionate	no cytotoxicity	not active		Tox21	no cytotoxicity	not active		Tox21	3.53686e-05	not active		Tox21
Imazapyr	no cytotoxicity	not active		Tox21	not active	not active		Tox21	no cytotoxicity	not active		Tox21
2(1H)-Quinolinone
2H-1-Benzopyran-2-one, 7-(ethylamino)-4-methyl-
Amidosulfuron
gamma-Carboline
Norharman	no cytotoxicity	2.99771e-05	2.79621e-05	Tox21	no cytotoxicity	7.46057e-05	6.22016e-06	Tox21	8.7265e-05	not active		Tox21
Harmine
Dimoxystrobin	1.2032e-07	not active		Escher et al. 2021					0.000113934	not active		Escher et al. 2021
Diphenylphosphine oxide
Flumioxazin	no cytotoxicity	not active		Tox21	not active	not active		Tox21	no cytotoxicity	2.30529e-05	0.334015	Tox21
Gabapentin-lactam
Indoxacarb	no cytotoxicity	not active		Tox21	1.36691e-05	not active		Tox21	no cytotoxicity	not active		Tox21
Isoxaben	no cytotoxicity	4.48991e-05	1.8669e-05	Tox21	not active	not active		Tox21	no cytotoxicity	7.17488e-05	0.107319	Tox21
Pyridaben	4.30433e-05	not active		Tox21	no cytotoxicity	not active		Tox21	1.88093e-05	not active		Tox21
Pyriproxyfen	no cytotoxicity	5.01695e-05	1.67078e-05	Tox21	not active	not active		Tox21	no cytotoxicity	2.93392e-05	0.262448	Tox21
Tepraloxydim	no cytotoxicity	not active		Tox21	not active	not active		Tox21	no cytotoxicity	not active		Tox21
Azoxystrobin acid	0.000537	not active		Neale et al. 2020	no cytotoxicity	not active		Neale et al. 2020	0.000561924	not active		Neale et al. 2020
Dimethenamide ESA	0.000687947	not active		Escher et al. 2021					0.000498504	not active		Escher et al. 2021
metazachlor OXA
Prochloraz BTS44596
Spinosyn A
Methiocarb sulfoxide	3.94e-05	not active		Escher et al. 2021	3.55612e-05	2.43377e-05	1.90676e-05	Escher et al. 2021	0.000125362	6.24298e-05	0.123339	Escher et al. 2021
Dicyclohexyl sulfosuccinate
Dimethachlor CGA 369873	0.00506	not active		Neale et al. 2020	not active	not active		Neale et al. 2020	not active	not active		Neale et al. 2020
Dimethyl-5-sulfoisophthalate
2-Phenyl-2-ethylmalondiamide
Trifloxystrobin NOA413161
Trifloxystrobin NOA413163
Tripropyl phosphate	0.000607644	0.000417519	2.00763e-06	Baumer et al. 2021					0.000841538	not active		Baumer et al. 2021
Dimethenamid OA
Metazachlor BH 479-9
Metazachlor BH 479-11
Simazine 2-Hydroxy
Betamethasone-17-valerate
Dexamethasone acetate	no cytotoxicity	3.6993e-05	2.26589e-05	Tox21	not active	not active		Tox21	no cytotoxicity	not active		Tox21
Clobetasol propionate	no cytotoxicity	4.04136e-05	2.07411e-05	Tox21	no cytotoxicity	not active		Tox21	3.29752e-05	not active		Tox21
Salinomycin
4-tert-Butylbenzenesulfonamide
Piperine	no cytotoxicity	5.61109e-05	1.49387e-05	Tox21	4.68386e-05	not active		Tox21	no cytotoxicity	4.42978e-05	0.173823	Tox21
Chlorpyrifos	3.74202e-05	1.57514e-06	0.000532157	Lee et al. 2021	3.2695e-05	1.27799e-05	3.63117e-05	Lee et al. 2021	4.21916e-05	masked		Lee et al. 2021
Cypermethrin	1.58791e-05	not active		Lee et al. 2021	no cytotoxicity	not active		Lee et al. 2021	5.62357e-05	not active		Lee et al. 2021
Permethrin	1.9526e-05	masked		Lee et al. 2021	no cytotoxicity	no effect		Lee et al. 2021	4.43105e-05	not active		Lee et al. 2021
Bifenthrin	1.20634e-05	not active		Lee et al. 2021	3.675e-05	not active		Lee et al. 2021	2.60656e-05	not active		Lee et al. 2021
Tefluthrin	1.22564e-05	not active		Lee et al. 2021	no cytotoxicity	no effect		Lee et al. 2021	4.51557e-05	not active		Lee et al. 2021
Allethrin	9.41522e-06	not active		Lee et al. 2021	5.65547e-05	not active		Lee et al. 2021	3.07991e-05	masked		Lee et al. 2021
Prallethrin	1.70024e-05	not active		Lee et al. 2021	1.99254e-05	not active		Lee et al. 2021	4.47379e-05	2.07452e-05	0.371171	Lee et al. 2021
BDE-47	2.01929e-05	1.33336e-05	6.28654e-05	Lee et al. 2021	9.1307e-06	6.63771e-06	6.99125e-05	Lee et al. 2021	2.27694e-05	masked		Lee et al. 2021
BDE-99	1.98614e-05	2.38895e-06	0.000350876	Lee et al. 2021	2.04645e-05	no effect		Lee et al. 2021	2.67491e-05	masked		Lee et al. 2021
BDE-153	1.40902e-05	8.42365e-07	0.000995083	Lee et al. 2021	no cytotoxicity	no effect		Lee et al. 2021	2.24648e-05	not active		Lee et al. 2021
BDE-154										not active
PCB 28/31	3.72435e-05	masked		Lee et al. 2021	3.1132e-05	1.51617e-05	3.06074e-05	Lee et al. 2021	3.48662e-05	masked		Lee et al. 2021
PCB 44										not active
PCB 52	no cytotoxicity	not active		Lee et al. 2021	4.81086e-05	not active		Lee et al. 2021	3.45899e-05	not active		Lee et al. 2021
PCB 101	2.12673e-05	masked		Lee et al. 2021	8.71456e-06	not active		Lee et al. 2021	2.34906e-05	masked		Lee et al. 2021
PCB 118										not active
PCB 138	1.38051e-05	8.9943e-08	0.00931949	Lee et al. 2021	1.51446e-05	no effect		Lee et al. 2021	2.1297e-05	not active		Lee et al. 2021
PCB 149										not active
PCB 153	1.83819e-05	5.00937e-07	0.00167331	Lee et al. 2021	5.21047e-06	no effect		Lee et al. 2021	1.97007e-05	not active		Lee et al. 2021
PCB 170	3.14744e-05	masked		Baumer et al. 2021					1.02192e-05	not active		Baumer et al. 2021
PCB 180	1.32624e-05	6.26144e-07	0.00133871	Lee et al. 2021	9.97991e-06	no effect		Lee et al. 2021	3.12876e-05	not active		Lee et al. 2021
PCB 194	1.36203e-05	masked		Lee et al. 2021	9.17401e-06	no effect		Lee et al. 2021	9.73789e-06	not active		Lee et al. 2021
PCB 209	1.99421e-06	8.10058e-08	0.0103477	Baumer et al. 2021					7.16394e-05	not active		Baumer et al. 2021
Aldrin									4.71872e-05	not active		Tox21
beta-HCH	not active	not active		Tox21					not active	not active		Tox21
delta-HCH										not active
4,4'-DDE	2.35715e-05	not active		Lee et al. 2021	3.84048e-05	no effect		Lee et al. 2021	2.60496e-05	masked		Lee et al. 2021
4,4'-DDD	3.30308e-05	masked		Lee et al. 2021	1.43056e-05	not active		Lee et al. 2021	3.80376e-05	masked		Lee et al. 2021
4,4'-DDT	1.81432e-05	masked		Lee et al. 2021	1.0396e-05	no effect		Lee et al. 2021	1.79518e-05	masked		Lee et al. 2021
Dieldrin	no cytotoxicity	not active		Lee et al. 2021	5.37377e-05	not active		Lee et al. 2021	Precipitation	Precipitation		Lee et al. 2021
alpha-Endosulfan									7.13498e-05	3.552e-05	0.216779	Tox21
beta-Endosulfan	no cytotoxicity	not active		Lee et al. 2021	no cytotoxicity	no effect		Lee et al. 2021	Precipitation	Precipitation		Lee et al. 2021
Endrin	no cytotoxicity	not active		Lee et al. 2021	4.61862e-05	not active		Lee et al. 2021	Precipitation	Precipitation		Lee et al. 2021
Endrin ketone										not active
Heptachlor	1.62342e-05	not active		Lee et al. 2021	1.06658e-05	not active		Lee et al. 2021	2.05604e-05	not active		Lee et al. 2021
Heptachlor-endo-epoxide (Isomer A)
Methoxychlor	1.23859e-05	not active		Baumer et al. 2021					6.3805e-05	not active		Tox21
Anthracene	4.43634e-05	5.34354e-06	0.000156867	Lee et al. 2021	7.1929e-05	not active		Lee et al. 2021	0.000140068	4.78423e-05	0.160945	Lee et al. 2021
Benz[a]anthracene	7.57232e-07	1.16496e-08	0.071953	Lee et al. 2021	no cytotoxicity	not active		Lee et al. 2021	no cytotoxicity	2.7561e-07	27.938	Lee et al. 2021
Benzo[a]pyrene	8.3763e-06	8.38223e-10	1	Neale et al. 2017	2.64255e-05	no effect		Lee et al. 2021	no cytotoxicity	1.65017e-07	46.6619	Lee et al. 2021
Benzo[b]fluoranthene	not active	2.04357e-07	0.00410175	Tox21					not active	not active		Tox21
Benzo[ghi]perylene	6.03064e-06	1.6058e-06	0.000521996	Lee et al. 2021	no cytotoxicity	no effect		Lee et al. 2021	no cytotoxicity	not active		Lee et al. 2021
Benzo[k]fluoranthene	6.19594e-05	1.7483e-10	4.79452	Lee et al. 2021	no cytotoxicity	5.74622e-06	8.0759e-05	Lee et al. 2021	no cytotoxicity	4.75784e-08	161.838	Lee et al. 2021
Chrysene	1.48685e-05	6.29423e-09	0.133173	Lee et al. 2021	no cytotoxicity	not active		Lee et al. 2021	3.67274e-05	2.80238e-07	27.4766	Lee et al. 2021
Dibenz[a,h]anthracene	6.43951e-06	1.80824e-10	4.63557	Lee et al. 2021	no cytotoxicity	no effect		Lee et al. 2021	no cytotoxicity	3.97511e-08	193.706	Lee et al. 2021
Fluoranthene	Precipitation	3.01144e-06	0.000278346	Lee et al. 2021	no cytotoxicity	1.60263e-05	2.89561e-05	Lee et al. 2021	Precipititated	8.30703e-05	0.0926926	Lee et al. 2021
Indeno[1,2,3-cd]pyrene
Phenanthrene	5.92417e-05	1.10151e-05	7.60973e-05	Lee et al. 2021	no cytotoxicity	0.000265597	1.74723e-06	Lee et al. 2021	0.000106703	masked		Lee et al. 2021
Pyrene	5.35822e-05	4.39903e-06	0.000190547	Lee et al. 2021	no cytotoxicity	not active		Lee et al. 2021	Precipitation	Precipitation		Lee et al. 2021
Dicofol	not active	not active		Tox21					1.26866e-05	not active		Tox21
9-vinylanthracene
p-Terphenyl	not active	1.00412e-05	8.34781e-05	Tox21					not active	1.452e-05	0.530303	Tox21
m-Terphenyl	not active	4.28362e-05	1.95681e-05	Tox21					not active	not active		Tox21
Hexabromobenzene	not active	not active		Tox21					4.37153e-06	not active		Tox 21
2,6-diisopropylnaphthalene									not active	not active		Tox 21
4,4'-DDMU
trans-/trans-Methyl-Stilben
4H-Cyclopenta[def]phenanthrene	not active	not active		Tox21					4.31468e-05	not active		Tox 21
methylphenylsulfone
methyltolylsulfone
p-Benzyldiphenyl
Perylene
1,1-dichloro-2,2-bis(4-methoxyphenyl)ethan
Benzo(b)fluorene
aIC10: Chemical concentration causing 10% of the cytotoxicity
bEC10: Chemical oncentration causing 10% of the maximum effect
cREP: Relative effect potency of chemical
dECIR1.5: Chemical concentration causing an induction ratio of 1.5
References
Baumer, A.; Jäsch, S.; Ulrich, N.; Bechmann, I.; Landmann, J.; Stöver, A.; Escher, B. I. Chemical mixtures in human post-mortem tissues assessed by a combination of chemical analysis and in vitro bioassays after extraction with silicone. Environ. Int. 2021, 157, 106867.
Escher, B. I.; van Daele, C.; Dutt, M.; Tang, J. Y. M.; Altenburger, R. Most oxidative stress response in water samples comes from unknown chemicals: The need For effect-based water quality trigger values. Environ. Sci. Technol. 2013, 47, 7002–7011.
Escher, B. I.; Neale, P. A.Effect-based trigger values for mixtures of chemicals in surface water detected with in vitro bioassays. Environ. Toxicol. Chem. 2021, 40, 487–499.
Huchthausen, J.; Mühlenbrink, M.; Konig, M.; Escher, B. I.; Henneberger, L. Experimental exposure assessment of ionizable organic chemicals in in vitro cell-based bioassays. Chem. Res. Toxicol. 2020, 33(7), 1845–1854.
Lee, J.; Braun, G.; Henneberger, L.; König, M.; Schlichting, R.; Scholz, S.; Escher, B. I. Critical membrane concentration and mass-balance model to identify baseline vytotoxicity of gydrophobic and ionizable organic chemicals in mammalian cell lines. Chem. Res. Toxicol. 2021, 34(9), 2100–2109.
Neale, P. A.; Altenburger, R.; Ait-Aissa, S.; Brion, F.; Busch, W.; de Aragao Umbuzeiro, G.; Denison, M. S.; Du Pasquier, D.; Hilscherova, K.; Hollert, H.; Morales, D. A.; Novak, J.; Schlichting, R.; Seiler, T. B.; Serra, H.; Shao, Y.; Tindall, A. J.; Tollefsen, K. E.; Williams, T. D.; Escher, B. I. Development of a bioanalytical test battery for water quality monitoring: Fingerprinting identifie…
Neale, P. A. B., G.; Brack, W; Carmona, E.; Gunold, R.; König, M.; Krauss, M.; Liebmann, L.; Liess, M.; Link, M.; Schäfer, R.B.; Schlichting, R.; Schreiner, V.C.; Schulze, T.; Vormeier, P.; Weisner, O.; Escher, B.I. Assessing the mixture effects in in-vitro bioassays of chemicals occurring in small agricultural streams during rain events. Environ. Sci. Technol. 2020, 54, (13), 8280–8290.

## Sheet: Table S4
Table S4. Directly measured concentrations of detected chemicals in water after solid-phase extraction (SPE), suspended particulate matter (SPM) after accelerated solvent extraction (ASE), and in polydimethylsiloxane (PDMS) after passive equilibrium sampling in wet and dry weather.
Chemical Name	Compound class	Method detection limit (MDL)			Measured with LC or GC	Ci,w,SPE (ng/Lw)				Ci,SPM (ng/gSPM,dw)				Ci,PDMS (ng/gPDMS)
						Wet weather		Dry weather		Wet weather		Dry weather		Wet weather		Dry weather
		SPM (ng/gdw)	water,SPE (ng/L)	PDMS (ng/gPDMS)		Site A	Site B	Site A	Site B	Site A	Site B	Site A	Site B	Site A	Site B	Site A	Site B
Naproxen	PPCP	0.449621	0.539545	3.62111	LC	< MDL	116.28	< MDL	< MDL	< MDL	< MDL	< MDL	< MDL	< MDL	< MDL	< MDL	< MDL
Phenazone	PPCP	0.197725	0.23727	1.59241	LC	1.14822	28.1963	0.312693	8.01716	< MDL	2.87248	< MDL	2.54986	< MDL	4.01983	< MDL	2.14326
Dichlorvos	pesticide	0.19046	0.228552	1.5339	LC	< MDL	< MDL	< MDL	< MDL	< MDL	< MDL	< MDL	< MDL	< MDL	< MDL	< MDL	< MDL
Azinphos methyl	pesticide	0.289962	0.347954	2.33526	LC	< MDL	< MDL	< MDL	< MDL	< MDL	< MDL	< MDL	< MDL	< MDL	< MDL	< MDL	< MDL
2,4-Dichlorophenoxyacetic acid	pesticide	0.178281	0.213938	1.43582	LC	3.60752	< MDL	< MDL	21.6923	< MDL	< MDL	< MDL	< MDL	< MDL	< MDL	< MDL	< MDL
Clofibric acid	PPCP	0.0952262	0.114271	0.766922	LC	< MDL	< MDL	< MDL	0.154029	< MDL	< MDL	< MDL	< MDL	< MDL	< MDL	< MDL	< MDL
Bezafibrate	PPCP	0.214093	0.256912	1.72424	LC	2.92415	6.76505	< MDL	0.716943	< MDL	< MDL	< MDL	< MDL	< MDL	< MDL	< MDL	< MDL
Monensin	PPCP	0.0380276	0.0456331	0.306263	LC	0.878242	< MDL	< MDL	< MDL	< MDL	< MDL	< MDL	< MDL	< MDL	< MDL	< MDL	< MDL
Clotrimazole	PPCP	0.344559	0.413471	2.77497	LC	< MDL	< MDL	< MDL	< MDL	< MDL	17.0167	4.19593	21.3973	< MDL	98.8282	18.7378	59.9707
Propyphenazone	PPCP	0.0361537	0.0433844	0.291171	LC	< MDL	0.400391	< MDL	0.695244	< MDL	< MDL	1.07591	< MDL	< MDL	< MDL	< MDL	< MDL
Dimethoate	pesticide	0.0574902	0.0689882	0.463008	LC	< MDL	< MDL	< MDL	0.041707	< MDL	< MDL	< MDL	< MDL	< MDL	< MDL	< MDL	< MDL
Metoprolol	PPCP	0.216447	0.259737	1.7432	LC	4.34523	104.824	1.00935	95.2271	< MDL	< MDL	< MDL	< MDL	< MDL	< MDL	< MDL	< MDL
Bentazone	pesticide	0.234236	0.281084	1.88647	LC	27.7724	13.7276	33.9146	15.5306	< MDL	< MDL	< MDL	< MDL	< MDL	< MDL	< MDL	< MDL
Diuron	pesticide	0.0466002	0.0559203	0.375304	LC	3.50086	5.48994	0.129934	0.788361	1.45098	< MDL	0.060213	0.152027	5.22339	1.39187	0.278435	0.679686
Isoproturon	pesticide	0.0239893	0.0287871	0.193202	LC	17.8581	10.7728	0.810947	25.8164	0.786141	1.49279	1.96615	4.42633	2.91569	5.20913	3.31259	10.2816
Chloramphenicol	PPCP	0.219715	0.263658	1.76951	LC	< MDL	1.05336	< MDL	< MDL	< MDL	< MDL	< MDL	< MDL	< MDL	< MDL	< MDL	< MDL
Cyclophosphamide	PPCP	0.0422635	0.0507162	0.340377	LC	< MDL	< MDL	< MDL	< MDL	< MDL	< MDL	< MDL	< MDL	< MDL	< MDL	< MDL	< MDL
Diazinon	PPCP	0.0232358	0.027883	0.187134	LC	< MDL	< MDL	< MDL	0.00101661	< MDL	< MDL	0.486892	0.492361	< MDL	< MDL	< MDL	< MDL
Furosemide	PPCP	0.0411009	0.0493211	0.331014	LC	< MDL	16.8651	< MDL	2.50969	< MDL	31.7342	< MDL	< MDL	13.6505	9.01403	< MDL	< MDL
Chlorotoluron	pesticide	0.0796383	0.0955659	0.641382	LC	19.9253	140.6	0.300626	0.68431	0.836404	2.67221	< MDL	< MDL	2.76288	7.98755	< MDL	< MDL
Paroxetine	PPCP	0.0525057	0.0630068	0.422864	LC	< MDL	< MDL	< MDL	< MDL	< MDL	< MDL	< MDL	0.23877	< MDL	< MDL	< MDL	1.07128
Pravastatin	PPCP	0.471994	0.566393	3.80129	LC	< MDL	< MDL	< MDL	< MDL	< MDL	< MDL	< MDL	< MDL	< MDL	< MDL	< MDL	< MDL
Myclobutanil	pesticide	0.264975	0.317969	2.13402	LC	< MDL	< MDL	< MDL	1.09308	< MDL	< MDL	< MDL	0.225066	5.95693	< MDL	< MDL	< MDL
2-Aminobenzimidazole	pesticide	0.102912	0.123494	0.828821	LC	6.03791	15.6852	0.296698	6.0146	0.500321	< MDL	< MDL	< MDL	< MDL	< MDL	< MDL	< MDL
Piperonyl butoxide	pesticide	0.0333333	0.04	0.268456	LC	< MDL	< MDL	< MDL	< MDL	< MDL	< MDL	0.0592929	0.106815	< MDL	< MDL	0.26544	0.479731
Imazalil	pesticide	0.0416667	0.05	0.33557	LC	< MDL	0.914113	0.013031	0.342043	< MDL	0.608813	0.112525	0.854847	0.67601	7.38811	0.503667	3.83528
Fipronil	pesticide	0.112714	0.135257	0.907767	LC	< MDL	0.317049	0.0840971	1.22872	< MDL	< MDL	< MDL	< MDL	< MDL	< MDL	< MDL	< MDL
Diflufenican	pesticide	0.351259	0.421511	2.82893	LC	< MDL	< MDL	< MDL	1.32506	< MDL	< MDL	< MDL	0.819132	26.3054	30.8507	< MDL	3.67915
Flusilazole	pesticide	0.075	0.09	0.604027	LC	0.398557	0.3867	0.0246251	6.90844	0.748545	< MDL	< MDL	5.85809	2.18327	1.60154	< MDL	22.3524
Trifloxystrobin	pesticide	0.0333333	0.04	0.268456	LC	< MDL	< MDL	< MDL	< MDL	< MDL	< MDL	< MDL	< MDL	< MDL	< MDL	< MDL	< MDL
Sulcotrione	pesticide	0.683538	0.820246	5.50501	LC	< MDL	< MDL	< MDL	< MDL	< MDL	< MDL	< MDL	< MDL	< MDL	< MDL	< MDL	< MDL
Propoxycarbazone	pesticide	0.365863	0.439035	2.94655	LC	< MDL	< MDL	1.14026	0.564482	< MDL	< MDL	< MDL	< MDL	< MDL	< MDL	< MDL	< MDL
4-Amino-N,N-dimethylbenzenesulfonamide	industrial chemical	0.301574	0.361889	2.42878	LC	< MDL	< MDL	< MDL	< MDL	< MDL	< MDL	< MDL	< MDL	< MDL	< MDL	< MDL	< MDL
4 Aminoantipyrine	PPCP	0.0319692	0.0383631	0.25747	LC	< MDL	721.346	0.272329	1.35539	< MDL	< MDL	< MDL	2.10171	< MDL	< MDL	< MDL	3.06321
Benzophenone-3	PPCP	0.180922	0.217106	1.45709	LC	< MDL	11.3945	< MDL	< MDL	3.55705	17.1833	16.4377	7.52365	< MDL	< MDL	39.9772	18.2953
Thiabendazole	pesticide	0.887593	1.06511	7.1484	LC	< MDL	1.32363	< MDL	0.5782	< MDL	< MDL	< MDL	< MDL	< MDL	< MDL	< MDL	< MDL
Hydrochlorothiazide	PPCP	1.08771	1.30525	8.7601	LC	49.8693	< MDL	14.3298	115.012	< MDL	< MDL	< MDL	< MDL	< MDL	< MDL	< MDL	< MDL
Metribuzin	pesticide	0.025	0.03	0.201342	LC	7.10414	10.3525	0.348769	0.332343	< MDL	< MDL	< MDL	< MDL	< MDL	< MDL	< MDL	< MDL
Prochloraz	pesticide	0.075	0.09	0.604027	LC	< MDL	< MDL	< MDL	3.33909	< MDL	< MDL	< MDL	5.3382	3.42973	2.29462	< MDL	23.9609
Dimethenamid	pesticide	0.245316	0.294379	1.9757	LC	2.19223	4.29213	0.729684	80.6486	< MDL	< MDL	< MDL	3.11313	< MDL	< MDL	< MDL	13.9657
Hexazinone	pesticide	0.0502168	0.0602602	0.404431	LC	0.0713798	< MDL	< MDL	0.1652	< MDL	< MDL	0.575764	< MDL	< MDL	< MDL	2.58617	< MDL
Carbetamide	pesticide	0.0786376	0.0943651	0.633323	LC	1.69779	1.93158	< MDL	< MDL	< MDL	< MDL	< MDL	< MDL	< MDL	< MDL	< MDL	< MDL
Metalaxyl	pesticide	0.0534336	0.0641204	0.430338	LC	< MDL	< MDL	0.154334	0.378959	< MDL	< MDL	< MDL	< MDL	< MDL	< MDL	< MDL	< MDL
Cyproconazole	pesticide	0.0983414	0.11801	0.792012	LC	< MDL	1.96347	< MDL	0.306315	< MDL	< MDL	< MDL	< MDL	< MDL	< MDL	< MDL	< MDL
Cyprodinil	pesticide	0.0550653	0.0660784	0.443479	LC	0.145132	0.432828	< MDL	0.140833	0.199248	0.185794	< MDL	0.53298	0.792229	1.25519	< MDL	2.39286
Dichlorprop	pesticide	0.122379	0.146855	0.985606	LC	< MDL	< MDL	< MDL	< MDL	< MDL	< MDL	< MDL	< MDL	< MDL	< MDL	< MDL	< MDL
Imidacloprid	pesticide	0.297179	0.356615	2.39339	LC	< MDL	< MDL	0.179468	2.22202	< MDL	< MDL	< MDL	< MDL	< MDL	< MDL	< MDL	< MDL
Dimethachlor	pesticide	0.0984265	0.118112	0.792697	LC	0.326748	< MDL	0.931373	0.321131	< MDL	< MDL	< MDL	< MDL	< MDL	< MDL	< MDL	< MDL
Flufenacet	pesticide	0.124371	0.149245	1.00164	LC	9.38146	24.5599	< MDL	< MDL	< MDL	< MDL	< MDL	< MDL	1.80714	2.58002	< MDL	< MDL
Propachlor	pesticide	0.0272472	0.0326966	0.219441	LC	< MDL	< MDL	< MDL	< MDL	< MDL	< MDL	< MDL	< MDL	< MDL	< MDL	< MDL	< MDL
Prosulfocarb	pesticide	0.0177093	0.0212512	0.142625	LC	5.55625	2.86487	< MDL	< MDL	4.10389	< MDL	0.0527666	0.0895989	15.5392	5.05544	< MDL	< MDL
Pethoxamid	pesticide	0.05904	0.070848	0.47549	LC	< MDL	< MDL	< MDL	< MDL	< MDL	< MDL	< MDL	< MDL	< MDL	< MDL	< MDL	< MDL
Ethofumesate	pesticide	0.640552	0.768663	5.15881	LC	< MDL	< MDL	< MDL	< MDL	< MDL	< MDL	< MDL	< MDL	< MDL	< MDL	< MDL	< MDL
Metamitron	pesticide	0.582171	0.698606	4.68863	LC	< MDL	< MDL	0.276529	0.266052	< MDL	< MDL	< MDL	< MDL	< MDL	< MDL	< MDL	< MDL
Chloridazon	pesticide	0.196966	0.23636	1.58631	LC	1.17569	1.12775	0.871374	0.238538	< MDL	< MDL	< MDL	< MDL	< MDL	< MDL	< MDL	< MDL
Spiroxamine	pesticide	0.0501037	0.0601244	0.40352	LC	< MDL	< MDL	< MDL	0.076895	< MDL	< MDL	< MDL	< MDL	< MDL	< MDL	< MDL	< MDL
Pyrazophos	pesticide	0.400782	0.480938	3.22777	LC	< MDL	< MDL	< MDL	< MDL	< MDL	< MDL	< MDL	< MDL	< MDL	< MDL	< MDL	< MDL
Azoxystrobin	pesticide	0.0472406	0.0566888	0.380462	LC	0.311945	1.19145	0.113578	0.493215	0.113266	< MDL	< MDL	0.0340704	< MDL	< MDL	< MDL	0.153982
Fenpropimorph	pesticide	0.0203682	0.0244418	0.164039	LC	< MDL	0.44158	< MDL	0.66613	0.950122	< MDL	0.966847	4.11809	< MDL	1.13914	1.5529	10.9242
Epoxiconazole	pesticide	0.0475427	0.0570512	0.382894	LC	1.2219	1.796	0.663401	24.6629	0.42515	< MDL	0.58607	9.65893	5.51449	6.10796	2.61669	36.9905
Bendiocarb	pesticide	0.540395	0.648474	4.35217	LC	< MDL	< MDL	< MDL	< MDL	< MDL	< MDL	< MDL	< MDL	< MDL	< MDL	< MDL	< MDL
N Butylbenzenesulfonamide	industrial chemical	0.287399	0.344879	2.31462	LC	39.3201	40.5761	6.79728	13.1184	3.77754	80.3614	23.0021	26.405	2.30862	< MDL	< MDL	< MDL
Diazepam	PPCP	0.0868576	0.104229	0.699524	LC	< MDL	< MDL	< MDL	< MDL	< MDL	< MDL	< MDL	< MDL	< MDL	< MDL	< MDL	< MDL
Tris(2-chloroethyl)phosphate	industrial chemical	0.379276	0.455131	3.05457	LC	< MDL	30.8081	4.24154	39.6252	13.2713	14.0039	36.1172	39.2708	3.40665	< MDL	< MDL	5.48601
Desethylatrazine	pesticide	0.140536	0.168643	1.13184	LC	0.653842	1.4911	1.5712	3.00049	< MDL	< MDL	< MDL	< MDL	< MDL	< MDL	< MDL	< MDL
Ketoprofen	PPCP	0.0572599	0.0687119	0.461153	LC	6.8908	8.7911	< MDL	< MDL	< MDL	< MDL	< MDL	< MDL	< MDL	< MDL	< MDL	< MDL
Sulfapyridine	PPCP	0.559369	0.671243	4.50498	LC	3.48075	26.2047	1.12959	31.6503	< MDL	< MDL	< MDL	< MDL	< MDL	< MDL	< MDL	< MDL
Desethylterbutylazine	pesticide	0.132869	0.159443	1.07008	LC	< MDL	< MDL	0.725252	2.10324	< MDL	< MDL	0.8806	0.981996	< MDL	< MDL	< MDL	< MDL
Ethion	pesticide	0.0389505	0.0467406	0.313695	LC	< MDL	< MDL	< MDL	< MDL	< MDL	< MDL	< MDL	< MDL	< MDL	< MDL	< MDL	< MDL
Pirimiphos-methyl	pesticide	0.0264174	0.0317008	0.212757	LC	< MDL	< MDL	< MDL	< MDL	< MDL	< MDL	< MDL	< MDL	< MDL	< MDL	< MDL	< MDL
Ethyl azinphos	pesticide	0.0258772	0.0310526	0.208407	LC	< MDL	< MDL	< MDL	< MDL	< MDL	< MDL	< MDL	< MDL	< MDL	< MDL	< MDL	< MDL
Perfluorooctanoic acid	PFC	0.106531	0.127838	0.85797	LC	< MDL	1.47259	0.65117	3.27233	0.499832	< MDL	< MDL	0.259076	< MDL	< MDL	< MDL	< MDL
1-(6-tert-Butyl-1,1-dimethyl-2,3-dihydro-1H-inden-4-yl)ethanone	PPCP	0.506069	0.607283	4.07572	LC	< MDL	< MDL	< MDL	< MDL	< MDL	< MDL	< MDL	< MDL	160.597	125.68	< MDL	< MDL
6-Acetyl-1,1,2,4,4,7-hexamethyltetralin	PPCP	0.453925	0.54471	3.65577	LC	0.681768	17.8748	< MDL	2.50887	159.059	519.872	826.496	822.45	581.142	589.178	1193.51	1557.89
Octyl-methoxycinnamate	PPCP	0.715991	0.859189	5.76637	LC	< MDL	< MDL	1.21683	< MDL	< MDL	< MDL	31.8449	14.2852	< MDL	< MDL	142.882	64.1351
2-(2-(Chlorophenyl)amino)benzaldehyde	PPCP	3.23822	3.88587	26.0796	LC	< MDL	< MDL	< MDL	< MDL	< MDL	< MDL	< MDL	< MDL	< MDL	< MDL	< MDL	< MDL
Carbendazim	pesticide	0.136466	0.163759	1.09905	LC	3.0578	7.25624	3.25813	11.1688	< MDL	< MDL	0.802434	1.28369	< MDL	< MDL	< MDL	1.82376
Flutamide	PPCP	0.0511462	0.0613755	0.411916	LC	< MDL	< MDL	< MDL	< MDL	< MDL	< MDL	< MDL	< MDL	< MDL	< MDL	< MDL	< MDL
1 2 Benzisothiazolinone	PPCP	2.46172	2.95406	19.8259	LC	< MDL	< MDL	< MDL	< MDL	< MDL	< MDL	< MDL	< MDL	< MDL	< MDL	< MDL	< MDL
Linuron	pesticide	0.521691	0.626029	4.20154	LC	< MDL	< MDL	< MDL	< MDL	< MDL	< MDL	< MDL	< MDL	< MDL	< MDL	< MDL	< MDL
Terbuthylazine	pesticide	0.230159	0.276191	1.85363	LC	< MDL	< MDL	0.64421	1.27266	< MDL	< MDL	< MDL	< MDL	< MDL	< MDL	< MDL	< MDL
Terbutryn	pesticide	0.0434714	0.0521656	0.350105	LC	0.120868	1.15255	1.4884	12.488	0.214838	4.63318	2.41042	7.08251	12.5027	32.0505	8.32695	23.2673
Carbamazepine	PPCP	0.0396481	0.0475778	0.319314	LC	13.6962	95.9967	24.5341	193.498	0.258137	0.763975	1.48844	10.3336	1.46949	4.74826	3.76843	20.7593
Triclosan	PPCP	0.0479715	0.0575658	0.386348	LC	1.16014	2.54461	< MDL	0.539976	2.29023	9.87666	0.652313	11.6848	< MDL	6.73595	< MDL	5.39588
Triphenylphosphate	plastic additive	0.779987	0.935985	6.28178	LC	2.72143	6.31343	2.31129	1.2388	18.7318	25.913	35.1619	36.997	29.9578	18.1416	56.1268	46.6933
Perfluorooctanesulfonic acid	PFC	0.775911	0.931093	6.24895	LC	0.946961	1.21512	2.26841	8.48374	< MDL	< MDL	< MDL	< MDL	< MDL	< MDL	< MDL	< MDL
Norgestimate	PPCP	0.533089	0.639707	4.29333	LC	< MDL	< MDL	< MDL	< MDL	< MDL	< MDL	< MDL	< MDL	< MDL	< MDL	< MDL	< MDL
2-Octyl-4-isothiazolin-3-one	pesticide	0.102082	0.122498	0.822137	LC	< MDL	< MDL	0.0107737	< MDL	7.691	9.0936	2.61477	4.93001	< MDL	< MDL	< MDL	< MDL
DEET	pesticide	0.0874641	0.104957	0.704409	LC	< MDL	< MDL	0.44603	9.84588	1.87632	< MDL	15.4359	12.0815	< MDL	0.447433	0.489666	1.43685
Atrazine	pesticide	0.0373892	0.044867	0.301121	LC	0.90785	1.9129	2.04187	2.12935	< MDL	< MDL	0.790228	0.152315	< MDL	< MDL	0.706543	0.683067
Irgarol	pesticide	0.0563264	0.0675917	0.453636	LC	< MDL	< MDL	2.27216	0.651444	< MDL	< MDL	6.10071	0.307214	< MDL	0.508992	27.381	1.3795
Propiconazole	pesticide	0.257905	0.309486	2.07709	LC	1.7575	4.90132	0.36134	8.56364	1.00082	1.72966	1.06353	2.91593	3.5488	5.06308	4.74095	13.0907
1-(1,1,2,3,3,6-Hexamethyl-2,3-dihydro-1H-inden-5-yl)ethanone	PPCP	0.395775	0.474929	3.18745	LC	< MDL	23.8156	1.36321	43.4886	52.4003	< MDL	< MDL	< MDL	151.165	126.778	< MDL	< MDL
Diclofenac	PPCP	0.545172	0.654206	4.39065	LC	23.618	341.931	0.742909	245.794	< MDL	< MDL	< MDL	6.0075	< MDL	< MDL	< MDL	< MDL
Mefenamic acid	PPCP	0.95573	1.14688	7.69716	LC	< MDL	< MDL	< MDL	< MDL	< MDL	< MDL	< MDL	< MDL	< MDL	< MDL	< MDL	< MDL
Metazachlor	pesticide	0.0443599	0.0532319	0.357261	LC	1.68082	2.50284	0.875202	62.4699	< MDL	< MDL	< MDL	0.816619	< MDL	< MDL	< MDL	3.66449
Chlorfenvinphos	pesticide	0.0972693	0.116723	0.783377	LC	< MDL	< MDL	< MDL	< MDL	< MDL	< MDL	< MDL	< MDL	< MDL	< MDL	< MDL	< MDL
Pirimicarb	pesticide	0.280754	0.336905	2.26111	LC	0.455643	0.474554	< MDL	1.5416	< MDL	< MDL	< MDL	< MDL	< MDL	< MDL	< MDL	< MDL
Perfluorohexanoic acid	PFC	0.0460444	0.0552532	0.370827	LC	< MDL	< MDL	1.05681	4.08838	3.50079	5.96425	4.66202	4.86326	< MDL	< MDL	1.02262	0.518747
Metolachlor	pesticide	0.0512405	0.0614886	0.412675	LC	1.65748	0.520001	1.66624	0.59748	< MDL	< MDL	0.355432	0.233102	< MDL	< MDL	1.58555	1.0468
Simazine	pesticide	0.0464325	0.055719	0.373953	LC	0.129525	1.9092	0.64687	1.85281	< MDL	< MDL	0.229437	0.62284	< MDL	< MDL	< MDL	< MDL
Primidone	PPCP	0.653133	0.783759	5.26013	LC	< MDL	< MDL	< MDL	< MDL	< MDL	< MDL	< MDL	< MDL	< MDL	< MDL	< MDL	< MDL
Mecoprop	pesticide	0.22655	0.27186	1.82456	LC	15.6424	41.3835	< MDL	9.56665	< MDL	< MDL	< MDL	< MDL	< MDL	< MDL	< MDL	< MDL
Warfarin	PPCP	0.045219	0.0542628	0.36418	LC	< MDL	< MDL	< MDL	< MDL	< MDL	< MDL	< MDL	< MDL	< MDL	< MDL	< MDL	< MDL
2-Isopropylthioxanthone	industrial chemical	0.198514	0.238217	1.59877	LC	< MDL	< MDL	< MDL	< MDL	< MDL	< MDL	< MDL	0.251039	< MDL	5.12228	< MDL	1.12824
MCPA	pesticide	0.239268	0.287122	1.92699	LC	1.14336	6.28914	< MDL	32.8512	< MDL	< MDL	< MDL	< MDL	< MDL	< MDL	< MDL	< MDL
4 Methylbenzylidene camphor	PPCP	0.0397873	0.0477447	0.320434	LC	< MDL	< MDL	< MDL	< MDL	32.1481	< MDL	26.2241	39.2308	< MDL	< MDL	37.8204	51.0742
5-Methyl-1H-benzotriazole	industrial chemical	0.267694	0.321233	2.15592	LC	226.759	743.002	8.9164	225.634	8.95625	60.8771	1.95168	9.24097	4.74494	7.26608	< MDL	3.29277
Chlorophene	PPCP	0.5	0.6	4.02685	LC	< MDL	< MDL	< MDL	< MDL	< MDL	< MDL	< MDL	< MDL	< MDL	< MDL	< MDL	< MDL
Chlorothalonil-4-hydroxy	pesticide	0.191667	0.23	1.54362	LC	0.710724	1.28055	0.663426	0.605805	0.306881	0.349182	1.21297	1.65872	< MDL	< MDL	< MDL	< MDL
Dexamethasone	PPCP	1.24473	1.49368	10.0247	LC	< MDL	< MDL	< MDL	< MDL	< MDL	< MDL	< MDL	< MDL	< MDL	< MDL	< MDL	< MDL
Ethyl 4-(dimethylamino)benzoate	industrial chemical	0.140068	0.168082	1.12807	LC	< MDL	< MDL	< MDL	< MDL	2.21906	< MDL	< MDL	< MDL	< MDL	< MDL	< MDL	< MDL
3-Iodopropynyl butylcarbamate	PPCP	0.783693	0.940432	6.31162	LC	< MDL	< MDL	< MDL	< MDL	< MDL	43.6472	< MDL	< MDL	< MDL	< MDL	< MDL	< MDL
p-Toluenesulfonamide	industrial chemical	1.2044	1.44528	9.69987	LC	20.1558	54.6295	6.52172	6.78633	18.8111	< MDL	< MDL	< MDL	< MDL	< MDL	< MDL	< MDL
Tebuconazole	pesticide	0.036695	0.044034	0.295531	LC	2.93656	2.62097	0.117873	1.21347	0.908408	< MDL	0.201586	1.25573	2.97871	1.96089	0.899913	2.16223
Thiacloprid	pesticide	0.0556034	0.0667241	0.447813	LC	0.319415	0.360309	< MDL	3.05544	< MDL	< MDL	< MDL	< MDL	< MDL	< MDL	< MDL	< MDL
Tri(butoxyethyl)phosphate	plastic additive	0.466906	0.560287	3.76032	LC	16.0806	45.0903	1.72292	9.81649	18.5323	34.9491	36.9679	25.0462	25.4576	31.1458	54.1689	35.1376
Triclocarban	PPCP	0.032362	0.0388344	0.260634	LC	< MDL	< MDL	0.0541567	< MDL	3.82129	5.50291	8.82617	9.34109	< MDL	< MDL	< MDL	< MDL
TDCPP	plastic additive	1.65469	1.98562	13.3263	LC	13.9133	33.3595	< MDL	3.52137	< MDL	< MDL	< MDL	< MDL	< MDL	< MDL	< MDL	13.6642
Hexa(methoxymethyl)melamine	industrial chemical	0.0151646	0.0181975	0.122131	LC	271.414	484.874	5.18268	57.8755	0.547884	2.68145	0.838761	1.96637	3.1301	6.09319	1.21123	4.2197
Fenuron	pesticide	0.121497	0.145796	0.978499	LC	1.52051	4.19938	0.319451	3.86782	< MDL	< MDL	2.51455	2.77871	< MDL	< MDL	< MDL	< MDL
Chloroxuron	pesticide	0.0397172	0.0476607	0.31987	LC	< MDL	< MDL	< MDL	< MDL	< MDL	< MDL	< MDL	< MDL	< MDL	< MDL	< MDL	< MDL
Lenacil	pesticide	0.110573	0.132688	0.890523	LC	< MDL	8.90078	< MDL	< MDL	< MDL	< MDL	< MDL	< MDL	< MDL	< MDL	< MDL	< MDL
Ametryn	pesticide	0.274037	0.328844	2.20701	LC	< MDL	< MDL	< MDL	< MDL	< MDL	< MDL	< MDL	< MDL	< MDL	< MDL	< MDL	< MDL
Pentobarbital	PPCP	11.5518	13.8622	93.0348	LC	< MDL	< MDL	< MDL	< MDL	< MDL	< MDL	< MDL	< MDL	< MDL	< MDL	< MDL	< MDL
Sulfamethazine	PPCP	0.55303	0.663635	4.45393	LC	< MDL	< MDL	< MDL	< MDL	< MDL	< MDL	< MDL	< MDL	< MDL	< MDL	< MDL	< MDL
Ketoconazole	PPCP	0.0117128	0.0140553	0.0943311	LC	< MDL	< MDL	< MDL	< MDL	< MDL	< MDL	< MDL	< MDL	< MDL	< MDL	< MDL	< MDL
o-Dianisidine	industrial chemical	0.802025	0.96243	6.45926	LC	< MDL	< MDL	< MDL	< MDL	< MDL	< MDL	< MDL	< MDL	< MDL	< MDL	< MDL	< MDL
Diphenylphosphate	plastic additive	0.351729	0.422074	2.83271	LC	9.12367	52.9636	< MDL	< MDL	< MDL	< MDL	< MDL	< MDL	< MDL	< MDL	< MDL	< MDL
N Ethyl o toluenesulfonamide	industrial chemical	0.421289	0.505547	3.39293	LC	1.95801	16.0652	0.272308	2.19184	< MDL	6.44044	2.39255	4.93213	< MDL	< MDL	< MDL	< MDL
4,4'-Diamino-3,3'-dimethyldiphenylmethane	industrial chemical	0.380716	0.456859	3.06617	LC	< MDL	< MDL	< MDL	< MDL	< MDL	< MDL	< MDL	< MDL	< MDL	< MDL	< MDL	< MDL
4,4'-Thiodianiline	industrial chemical	1.23744	1.48493	9.96595	LC	< MDL	< MDL	< MDL	< MDL	< MDL	< MDL	< MDL	< MDL	< MDL	< MDL	< MDL	< MDL
Tetrachlorosalicylanilide	industrial chemical	0.163373	0.196047	1.31575	LC	< MDL	< MDL	< MDL	< MDL	< MDL	< MDL	< MDL	< MDL	< MDL	< MDL	< MDL	< MDL
2,6-Dichlorobenzamide	pesticide	0.890689	1.06883	7.17333	LC	3.31819	6.77901	8.03421	8.00136	< MDL	< MDL	< MDL	< MDL	< MDL	< MDL	< MDL	< MDL
3,4-Dichlorophenylurea	pesticide	0.557489	0.668986	4.48984	LC	< MDL	< MDL	< MDL	< MDL	< MDL	< MDL	< MDL	< MDL	< MDL	< MDL	< MDL	< MDL
4-Isopropylaniline	pesticide	0.553899	0.664678	4.46093	LC	< MDL	< MDL	< MDL	< MDL	< MDL	< MDL	< MDL	< MDL	< MDL	< MDL	< MDL	< MDL
Metolachlor OA	pesticide	0.17099	0.205189	1.3771	LC	6.35798	4.60565	1.26615	0.946146	< MDL	< MDL	< MDL	< MDL	< MDL	< MDL	< MDL	< MDL
Metolachlor ESA	pesticide	0.706006	0.847208	5.68596	LC	14.9452	13.9593	1.9459	5.67361	< MDL	< MDL	< MDL	< MDL	< MDL	< MDL	< MDL	< MDL
Lidocaine	PPCP	0.138007	0.165608	1.11147	LC	1.3064	19.0123	1.00958	32.7977	< MDL	< MDL	< MDL	< MDL	< MDL	< MDL	< MDL	< MDL
Mycophenolic acid	PPCP	0.0611763	0.0734116	0.492695	LC	< MDL	47.8303	< MDL	< MDL	< MDL	< MDL	< MDL	< MDL	< MDL	< MDL	< MDL	< MDL
Capecitabine	PPCP	1.01189	1.21427	8.14944	LC	< MDL	< MDL	< MDL	< MDL	< MDL	< MDL	< MDL	< MDL	< MDL	< MDL	< MDL	< MDL
Dimethylaminophenazone	PPCP	0.553916	0.664699	4.46107	LC	< MDL	1.22877	0.337563	2.4253	< MDL	< MDL	< MDL	< MDL	< MDL	< MDL	< MDL	< MDL
Icaridin	pesticide	0.17106	0.205272	1.37766	LC	< MDL	< MDL	0.360717	2.12178	6.18764	< MDL	15.9101	14.392	0.780749	1.8758	< MDL	< MDL
Cotinine	human metabolite	0.222947	0.267536	1.79555	LC	42.4939	82.9142	3.13475	54.8132	0.990533	< MDL	21.6446	23.5724	< MDL	< MDL	< MDL	3.71081
Lincomycin	PPCP	0.290656	0.348787	2.34085	LC	< MDL	0.903452	< MDL	< MDL	< MDL	< MDL	< MDL	< MDL	< MDL	< MDL	< MDL	< MDL
Trimethoprim	PPCP	0.113575	0.13629	0.914701	LC	< MDL	30.7236	< MDL	< MDL	< MDL	< MDL	< MDL	< MDL	< MDL	< MDL	< MDL	< MDL
Crotamiton	PPCP	0.118599	0.142319	0.95516	LC	< MDL	< MDL	0.103053	0.6009	< MDL	< MDL	< MDL	< MDL	< MDL	< MDL	< MDL	< MDL
10,11-Dihydro-10,11-dihydroxycarbamazepine	PPCP	0.278669	0.334403	2.24432	LC	29.9665	228.755	35.8964	182.79	< MDL	< MDL	< MDL	< MDL	< MDL	< MDL	< MDL	< MDL
Quinoxyfen	pesticide	0.0335434	0.0402521	0.270149	LC	< MDL	< MDL	< MDL	< MDL	< MDL	< MDL	< MDL	< MDL	< MDL	< MDL	< MDL	< MDL
Cetirizine	PPCP	0.246177	0.295413	1.98264	LC	< MDL	16.9856	1.04124	27.176	< MDL	< MDL	< MDL	< MDL	< MDL	< MDL	< MDL	< MDL
2-Hydroxycarbamazepine	PPCP	0.0509769	0.0611723	0.410552	LC	1.52011	13.0552	1.74657	10.8429	< MDL	< MDL	< MDL	< MDL	< MDL	< MDL	< MDL	< MDL
10,11-Dihydro-10-hydroxycarbamazepine	PPCP	0.0697911	0.0837493	0.562076	LC	9.55311	99.0134	2.417	95.8346	< MDL	< MDL	< MDL	< MDL	< MDL	< MDL	< MDL	< MDL
Clomazone	pesticide	0.0397991	0.0477589	0.32053	LC	< MDL	< MDL	0.246766	0.148812	< MDL	< MDL	< MDL	< MDL	< MDL	< MDL	< MDL	< MDL
Methiocarb	pesticide	0.0535037	0.0642044	0.430902	LC	< MDL	< MDL	< MDL	< MDL	< MDL	< MDL	< MDL	< MDL	< MDL	< MDL	< MDL	< MDL
3,5,6-Trichloro-2-pyridinol	pesticide	0.370527	0.444632	2.98411	LC	< MDL	< MDL	< MDL	< MDL	< MDL	< MDL	< MDL	< MDL	< MDL	< MDL	< MDL	< MDL
Pendimethalin	pesticide	0.474884	0.569861	3.82457	LC	< MDL	< MDL	< MDL	< MDL	13.0185	25.0302	< MDL	< MDL	< MDL	< MDL	< MDL	< MDL
Boscalid	pesticide	0.189731	0.227678	1.52804	LC	2.5517	1.81417	0.312527	2.82537	0.297382	< MDL	< MDL	0.134204	< MDL	< MDL	< MDL	0.606537
Prothioconazole-desthio	pesticide	0.0574476	0.0689372	0.462666	LC	0.685914	0.887325	0.148903	0.633614	< MDL	< MDL	1.19899	1.74354	3.70652	3.32697	0.795372	1.55196
N-Formyl-4-aminoantipyrine	PPCP	1.01619	1.21943	8.18407	LC	< MDL	< MDL	10.2678	723.393	< MDL	< MDL	< MDL	16.3834	< MDL	< MDL	< MDL	< MDL
2,4-Dichlorophenol	industrial chemical	0.255132	0.306159	2.05476	LC	< MDL	< MDL	< MDL	21.1835	< MDL	< MDL	< MDL	< MDL	< MDL	< MDL	< MDL	< MDL
Genistein	food ingredient	0.141559	0.169871	1.14008	LC	1.12044	< MDL	< MDL	< MDL	0.506277	< MDL	< MDL	< MDL	< MDL	< MDL	< MDL	< MDL
Daidzein	food ingredient	0.0554637	0.0665565	0.446688	LC	7.24267	12.2509	< MDL	< MDL	1.53737	< MDL	< MDL	< MDL	< MDL	< MDL	< MDL	< MDL
Bisphenol S	industrial chemical	0.141046	0.169255	1.13594	LC	3.22506	4.91502	0.0754839	0.0207977	0.194693	1.1493	< MDL	< MDL	< MDL	< MDL	< MDL	< MDL
Flurtamone	pesticide	0.0365447	0.0438536	0.29432	LC	0.61044	0.294397	< MDL	< MDL	< MDL	< MDL	< MDL	< MDL	< MDL	< MDL	< MDL	< MDL
Picolinafen	pesticide	0.356333	0.427599	2.86979	LC	6.49329	4.24413	< MDL	< MDL	29.0765	92.0834	14.9016	23.6836	87.4208	58.6243	18.6791	62.2129
Finasteride	PPCP	0.035501	0.0426012	0.285914	LC	< MDL	< MDL	< MDL	< MDL	< MDL	< MDL	< MDL	< MDL	< MDL	< MDL	< MDL	< MDL
Acetyl-sulfamethoxazole	PPCP	0.560097	0.672117	4.51085	LC	0.824467	56.4965	< MDL	5.5005	< MDL	< MDL	< MDL	< MDL	< MDL	< MDL	< MDL	< MDL
Secobarbital	PPCP	6.77033	8.12439	54.5261	LC	< MDL	< MDL	< MDL	< MDL	< MDL	< MDL	< MDL	< MDL	< MDL	< MDL	< MDL	< MDL
Bromoxynil	pesticide	0.0818525	0.098223	0.659215	LC	< MDL	0.188916	< MDL	1.24738	< MDL	< MDL	1.28414	2.69244	< MDL	< MDL	< MDL	< MDL
Amiodarone	PPCP	0.0577975	0.069357	0.465483	LC	< MDL	< MDL	< MDL	< MDL	< MDL	< MDL	< MDL	< MDL	< MDL	< MDL	< MDL	< MDL
Atorvastatin	PPCP	0.506898	0.608277	4.0824	LC	< MDL	25.72	< MDL	< MDL	< MDL	< MDL	< MDL	< MDL	< MDL	< MDL	< MDL	< MDL
Bisoprolol	PPCP	0.284058	0.340869	2.28771	LC	4.43009	79.559	< MDL	16.9941	< MDL	< MDL	< MDL	< MDL	< MDL	< MDL	< MDL	< MDL
Desloratadine	PPCP	0.284504	0.341405	2.29131	LC	< MDL	< MDL	< MDL	< MDL	< MDL	< MDL	< MDL	< MDL	< MDL	< MDL	< MDL	< MDL
Fluconazole	PPCP	0.204881	0.245857	1.65004	LC	< MDL	5.3954	0.255081	7.06422	< MDL	< MDL	< MDL	< MDL	< MDL	< MDL	< MDL	< MDL
Glibenclamide	PPCP	0.395547	0.474656	3.18561	LC	< MDL	< MDL	< MDL	< MDL	< MDL	< MDL	< MDL	< MDL	< MDL	< MDL	< MDL	< MDL
Glimepiride	PPCP	0.807275	0.96873	6.50155	LC	< MDL	< MDL	< MDL	< MDL	< MDL	< MDL	< MDL	< MDL	< MDL	< MDL	< MDL	< MDL
Ketamine	PPCP	0.30787	0.369444	2.47949	LC	< MDL	< MDL	< MDL	< MDL	< MDL	< MDL	< MDL	< MDL	< MDL	< MDL	< MDL	< MDL
Lorazepam	PPCP	0.346229	0.415474	2.78842	LC	< MDL	< MDL	< MDL	1.35858	< MDL	< MDL	< MDL	< MDL	< MDL	< MDL	< MDL	< MDL
Memantine	PPCP	0.117704	0.141245	0.947953	LC	0.36974	5.40059	0.332086	4.21051	< MDL	< MDL	< MDL	< MDL	< MDL	< MDL	< MDL	< MDL
Miconazole	PPCP	0.115554	0.138665	0.930639	LC	< MDL	< MDL	< MDL	< MDL	0.581643	3.16251	0.648502	1.38907	3.31077	15.9862	2.89267	6.23696
Mirtazapine	PPCP	0.130707	0.156848	1.05267	LC	< MDL	16.0858	< MDL	4.09042	< MDL	< MDL	< MDL	< MDL	< MDL	< MDL	< MDL	< MDL
Oxazepam	PPCP	0.382015	0.458418	3.07663	LC	< MDL	6.36904	0.270544	6.2252	< MDL	< MDL	< MDL	< MDL	< MDL	< MDL	< MDL	< MDL
Telmisartan	PPCP	1.43201	1.71841	11.5329	LC	5.96268	147.826	3.14173	115.563	< MDL	< MDL	15.4611	24.1227	52.9604	59.132	13.5721	21.4432
Temazepam	PPCP	0.148018	0.177621	1.19209	LC	< MDL	< MDL	< MDL	4.37271	< MDL	< MDL	< MDL	< MDL	< MDL	< MDL	< MDL	< MDL
Dicyclohexyl phthalate	plastic additive	0.550503	0.660604	4.43358	LC	2.15714	4.18222	< MDL	< MDL	40.1056	10.9955	6.03408	1.62492	145.502	87.7791	9.65836	7.2963
Tricresylphosphate	plastic additive	0.0617412	0.0740895	0.497245	LC	0.721722	0.171972	0.0398202	0.0142364	9.78699	6.32526	8.10724	12.0165	27.03	16.0717	12.5693	29.5519
Bis(2-ethylhexyl) phosphate	plastic additive	1.08566	1.30279	8.74353	LC	< MDL	< MDL	< MDL	< MDL	242.004	137.693	43.6622	31.713	155.884	82.6422	< MDL	< MDL
Methylparaben	PPCP	1.70922	2.05107	13.7655	LC	< MDL	< MDL	< MDL	< MDL	43.2151	< MDL	< MDL	< MDL	< MDL	< MDL	< MDL	< MDL
Propylparaben	PPCP	1.22429	1.46914	9.86002	LC	< MDL	< MDL	< MDL	< MDL	< MDL	< MDL	< MDL	< MDL	< MDL	< MDL	< MDL	< MDL
Fenthion	pesticide	0.516275	0.619531	4.15792	LC	< MDL	< MDL	< MDL	< MDL	< MDL	< MDL	< MDL	< MDL	< MDL	< MDL	< MDL	< MDL
Phosphoric acid, dibutyl ester	plastic additive	1.02878	1.23454	8.28549	LC	62.8217	169.804	< MDL	9.01854	< MDL	< MDL	< MDL	< MDL	< MDL	< MDL	< MDL	< MDL
Prosulfuron	pesticide	0.363163	0.435795	2.9248	LC	< MDL	< MDL	< MDL	< MDL	< MDL	< MDL	< MDL	< MDL	< MDL	< MDL	< MDL	< MDL
Acetochlor	pesticide	0.183092	0.219711	1.47457	LC	< MDL	< MDL	< MDL	< MDL	< MDL	< MDL	< MDL	< MDL	< MDL	< MDL	< MDL	< MDL
2-Hydroxyatrazine	pesticide	1.3515	1.6218	10.8846	LC	< MDL	< MDL	1.16384	1.09107	< MDL	< MDL	< MDL	< MDL	< MDL	< MDL	< MDL	< MDL
3,4,5-Trichlorophenol	industrial chemical	0.279276	0.335131	2.2492	LC	< MDL	< MDL	< MDL	< MDL	< MDL	< MDL	< MDL	< MDL	< MDL	< MDL	< MDL	< MDL
Triadimenol	pesticide	0.490547	0.588657	3.95072	LC	< MDL	< MDL	< MDL	< MDL	< MDL	< MDL	< MDL	< MDL	< MDL	< MDL	< MDL	< MDL
Methomyl	pesticide	0.954027	1.14483	7.68344	LC	< MDL	< MDL	< MDL	< MDL	< MDL	< MDL	< MDL	< MDL	< MDL	< MDL	< MDL	< MDL
Abamectin	pesticide	0.706944	0.848333	5.69351	LC	< MDL	< MDL	< MDL	< MDL	< MDL	< MDL	< MDL	< MDL	< MDL	< MDL	< MDL	< MDL
4-Chlorophenol	industrial chemical	0.137306	0.164768	1.10582	LC	< MDL	< MDL	< MDL	< MDL	< MDL	< MDL	< MDL	< MDL	< MDL	< MDL	< MDL	< MDL
2-(Thiocyanomethylthio)benzothiazole	industrial chemical	1.71755	2.06106	13.8326	LC	< MDL	< MDL	< MDL	< MDL	< MDL	< MDL	< MDL	< MDL	< MDL	< MDL	< MDL	< MDL
DCOIT	pesticide	1.05831	1.26997	8.52327	LC	< MDL	< MDL	< MDL	< MDL	< MDL	< MDL	< MDL	< MDL	< MDL	< MDL	< MDL	< MDL
Benzidine	industrial chemical	0.0234193	0.0281031	0.188612	LC	< MDL	< MDL	< MDL	< MDL	< MDL	< MDL	< MDL	< MDL	< MDL	< MDL	< MDL	< MDL
3,3'-Dimethylbenzidine	industrial chemical	0.262589	0.315107	2.11481	LC	< MDL	< MDL	< MDL	< MDL	< MDL	< MDL	< MDL	< MDL	< MDL	< MDL	< MDL	< MDL
1-Naphthylamine	industrial chemical	0.307571	0.369086	2.47709	LC	< MDL	< MDL	< MDL	< MDL	< MDL	< MDL	< MDL	< MDL	< MDL	< MDL	< MDL	< MDL
MeIQx	food ingredient	0.659721	0.791666	5.31319	LC	< MDL	< MDL	< MDL	< MDL	< MDL	< MDL	< MDL	< MDL	< MDL	< MDL	< MDL	< MDL
2-Amino-1methyl-6-phenylimidazo [4,5-b]pyridine	food ingredient	0.151459	0.181751	1.21981	LC	< MDL	< MDL	0.171118	0.308019	< MDL	< MDL	< MDL	< MDL	< MDL	< MDL	< MDL	< MDL
Perfluorooctanesulfonamide	PFC	0.533984	0.640781	4.30054	LC	< MDL	< MDL	< MDL	< MDL	< MDL	< MDL	< MDL	< MDL	< MDL	< MDL	< MDL	< MDL
Perfluoroheptanoic acid	PFC	0.461976	0.554372	3.72062	LC	< MDL	< MDL	0.40142	0.95338	0.872218	< MDL	6.39778	6.00207	< MDL	< MDL	< MDL	< MDL
6:2 Fluorotelomer sulfonic acid	PFC	0.38009	0.456109	3.06113	LC	< MDL	< MDL	6.3193	1.33247	< MDL	< MDL	< MDL	0.268648	< MDL	< MDL	< MDL	1.19991
Bromochlorophen	PPCP	0.438451	0.526141	3.53115	LC	< MDL	< MDL	< MDL	< MDL	< MDL	< MDL	< MDL	< MDL	< MDL	< MDL	< MDL	< MDL
Metobromuron	pesticide	0.208695	0.250434	1.68076	LC	< MDL	< MDL	< MDL	0.480523	< MDL	< MDL	< MDL	< MDL	< MDL	< MDL	< MDL	< MDL
Fenofibrate	PPCP	0.0190051	0.0228061	0.153061	LC	1.65173	< MDL	< MDL	0.0330265	< MDL	< MDL	1.32227	< MDL	3.38018	< MDL	0.855848	< MDL
Metconazole	pesticide	0.355503	0.426604	2.86311	LC	< MDL	< MDL	< MDL	< MDL	< MDL	< MDL	< MDL	< MDL	< MDL	< MDL	< MDL	< MDL
Bosentan	PPCP	0.501364	0.601637	4.03783	LC	< MDL	< MDL	< MDL	< MDL	< MDL	< MDL	< MDL	< MDL	< MDL	< MDL	< MDL	< MDL
Celecoxib	PPCP	1.31125	1.5735	10.5604	LC	1.61694	1.92327	< MDL	1.36457	< MDL	< MDL	< MDL	< MDL	< MDL	< MDL	< MDL	< MDL
Domperidone	PPCP	0.312397	0.374877	2.51595	LC	< MDL	< MDL	< MDL	< MDL	< MDL	< MDL	< MDL	< MDL	< MDL	< MDL	< MDL	< MDL
Efavirenz	PPCP	0.427023	0.512428	3.43911	LC	< MDL	< MDL	< MDL	< MDL	< MDL	< MDL	< MDL	< MDL	< MDL	< MDL	< MDL	< MDL
Fluvoxamine	PPCP	0.0462926	0.0555512	0.372827	LC	7.27951	26.1871	< MDL	< MDL	< MDL	< MDL	< MDL	< MDL	< MDL	< MDL	< MDL	< MDL
L-Thyroxine	PPCP	0.399637	0.479564	3.21855	LC	< MDL	< MDL	< MDL	< MDL	< MDL	< MDL	< MDL	< MDL	< MDL	< MDL	< MDL	< MDL
Losartan	PPCP	0.104013	0.124815	0.837685	LC	2.05906	32.824	< MDL	6.30729	< MDL	< MDL	< MDL	< MDL	< MDL	< MDL	< MDL	< MDL
Montelukast	PPCP	0.175697	0.210836	1.41501	LC	< MDL	< MDL	< MDL	< MDL	< MDL	< MDL	< MDL	< MDL	< MDL	< MDL	< MDL	< MDL
Ondansetron	PPCP	0.139661	0.167593	1.12478	LC	< MDL	< MDL	< MDL	< MDL	< MDL	< MDL	< MDL	< MDL	< MDL	< MDL	< MDL	< MDL
Pioglitazone	PPCP	0.0291963	0.0350356	0.235138	LC	< MDL	< MDL	< MDL	< MDL	< MDL	< MDL	< MDL	< MDL	< MDL	< MDL	< MDL	< MDL
Tacrolimus	PPCP	0.417514	0.501016	3.36253	LC	< MDL	< MDL	< MDL	< MDL	< MDL	< MDL	< MDL	< MDL	< MDL	< MDL	< MDL	< MDL
Valsartan	PPCP	0.418554	0.502265	3.37091	LC	78.3019	369.912	< MDL	1.13161	< MDL	< MDL	< MDL	< MDL	< MDL	< MDL	< MDL	< MDL
Vardenafil	PPCP	0.0291339	0.0349607	0.234636	LC	< MDL	< MDL	< MDL	< MDL	< MDL	< MDL	< MDL	< MDL	< MDL	< MDL	< MDL	< MDL
Clobetasol	PPCP	1.02921	1.23505	8.2889	LC	< MDL	< MDL	74.4452	250.422	< MDL	< MDL	< MDL	< MDL	< MDL	< MDL	< MDL	< MDL
Paramethasone	PPCP	1.75715	2.10858	14.1516	LC	< MDL	< MDL	< MDL	< MDL	< MDL	< MDL	< MDL	< MDL	< MDL	< MDL	< MDL	< MDL
Terbinafine	PPCP	0.221862	0.266234	1.78681	LC	< MDL	< MDL	< MDL	< MDL	< MDL	0.775942	< MDL	0.864855	< MDL	1.82865	< MDL	3.88257
Clopidogrel	PPCP	0.038423	0.0461076	0.309447	LC	0.405761	3.25644	< MDL	1.97626	< MDL	0.705687	< MDL	0.393145	0.607515	2.05463	< MDL	1.76543
Clozapine	PPCP	0.212934	0.255521	1.71491	LC	< MDL	8.64267	< MDL	3.26712	< MDL	< MDL	< MDL	< MDL	< MDL	< MDL	< MDL	< MDL
Indometacin	PPCP	0.627093	0.752512	5.05042	LC	< MDL	< MDL	< MDL	0.368278	< MDL	< MDL	< MDL	< MDL	< MDL	< MDL	< MDL	< MDL
Benalaxyl	pesticide	0.0243697	0.0292437	0.196266	LC	< MDL	< MDL	< MDL	< MDL	< MDL	< MDL	1.33243	1.2987	< MDL	< MDL	< MDL	< MDL
dl-Norgestrel	PPCP	0.407786	0.489343	3.28418	LC	< MDL	< MDL	< MDL	< MDL	< MDL	< MDL	< MDL	< MDL	< MDL	< MDL	< MDL	< MDL
Pentoxifylline	PPCP	0.0446768	0.0536122	0.359813	LC	< MDL	< MDL	< MDL	< MDL	< MDL	< MDL	< MDL	< MDL	< MDL	< MDL	< MDL	< MDL
Anastrozole	PPCP	0.272035	0.326442	2.19089	LC	< MDL	< MDL	< MDL	< MDL	< MDL	< MDL	< MDL	< MDL	< MDL	< MDL	< MDL	< MDL
Bicalutamide	PPCP	0.0870121	0.104415	0.700769	LC	< MDL	2.14884	< MDL	6.01799	< MDL	< MDL	< MDL	< MDL	< MDL	< MDL	< MDL	< MDL
Drospirenone	PPCP	0.0899371	0.107924	0.724325	LC	< MDL	< MDL	< MDL	< MDL	< MDL	< MDL	< MDL	< MDL	< MDL	< MDL	< MDL	< MDL
Betamethasone	PPCP	0.512628	0.615153	4.12855	LC	< MDL	< MDL	< MDL	< MDL	< MDL	< MDL	< MDL	< MDL	< MDL	< MDL	< MDL	< MDL
Propanil	pesticide	0.3369	0.40428	2.71329	LC	< MDL	< MDL	< MDL	< MDL	< MDL	< MDL	< MDL	< MDL	< MDL	< MDL	< MDL	< MDL
Enalapril	PPCP	0.0476811	0.0572174	0.384009	LC	< MDL	< MDL	< MDL	< MDL	< MDL	< MDL	< MDL	< MDL	< MDL	< MDL	< MDL	< MDL
Cyproterone	PPCP	0.240918	0.289102	1.94028	LC	< MDL	< MDL	< MDL	< MDL	< MDL	< MDL	< MDL	< MDL	< MDL	< MDL	< MDL	< MDL
Fluorometholone	PPCP	1.98317	2.37981	15.9719	LC	< MDL	< MDL	< MDL	< MDL	< MDL	< MDL	< MDL	< MDL	< MDL	< MDL	< MDL	< MDL
Flunisolide	PPCP	1.05667	1.26801	8.51012	LC	< MDL	< MDL	< MDL	< MDL	< MDL	< MDL	< MDL	< MDL	< MDL	< MDL	< MDL	< MDL
Acetamiprid	pesticide	0.0564997	0.0677997	0.455031	LC	< MDL	0.449499	< MDL	1.02058	< MDL	< MDL	< MDL	< MDL	< MDL	< MDL	< MDL	< MDL
Mebendazole	PPCP	0.0616813	0.0740175	0.496762	LC	< MDL	1.97641	< MDL	0.53721	0.408326	1.62063	< MDL	0.234984	< MDL	2.29557	< MDL	1.05469
Albendazole	PPCP	0.0224242	0.026909	0.180597	LC	< MDL	< MDL	< MDL	< MDL	< MDL	< MDL	< MDL	0.759516	< MDL	< MDL	< MDL	< MDL
Amcinonide	PPCP	1.58631	1.90357	12.7757	LC	< MDL	< MDL	< MDL	< MDL	< MDL	< MDL	< MDL	< MDL	< MDL	< MDL	< MDL	< MDL
Terbuthylazine-2-hydroxy	pesticide	0.354734	0.42568	2.85692	LC	7.56697	16.1741	1.29185	6.03336	< MDL	< MDL	< MDL	< MDL	< MDL	< MDL	< MDL	< MDL
Tetraglyme	industrial chemical	0.548126	0.657751	4.41444	LC	3.53638	9.51079	0.6514	3.58273	< MDL	< MDL	< MDL	< MDL	< MDL	< MDL	< MDL	< MDL
Triamcinolone acetonide	PPCP	2.91667	3.5	23.4899	LC	< MDL	< MDL	< MDL	< MDL	< MDL	< MDL	< MDL	< MDL	< MDL	< MDL	< MDL	< MDL
Raloxifene	PPCP	0.0545818	0.0654982	0.439585	LC	< MDL	< MDL	< MDL	< MDL	< MDL	< MDL	< MDL	< MDL	< MDL	< MDL	< MDL	< MDL
Carbaryl	pesticide	0.358592	0.430311	2.88799	LC	< MDL	< MDL	< MDL	< MDL	< MDL	< MDL	< MDL	< MDL	< MDL	< MDL	< MDL	< MDL
Clonidine	PPCP	1.40766	1.68919	11.3369	LC	< MDL	< MDL	< MDL	< MDL	< MDL	< MDL	< MDL	< MDL	< MDL	< MDL	< MDL	< MDL
Dydrogesterone	PPCP	0.374102	0.448922	3.0129	LC	< MDL	< MDL	< MDL	< MDL	< MDL	< MDL	36.4783	29.9558	206.647	< MDL	57.3468	30.3706
Picoxystrobin	pesticide	0.0432611	0.0519133	0.348412	LC	< MDL	< MDL	< MDL	< MDL	< MDL	< MDL	< MDL	< MDL	< MDL	< MDL	< MDL	< MDL
1,3-Dihydro-2H-indol-2-one	industrial chemical	5.04526	6.05431	40.633	LC	< MDL	< MDL	< MDL	< MDL	202.599	< MDL	1879.01	1411.18	859.099	2157.28	450.124	252.79
Lamotrigine	PPCP	0.454091	0.544909	3.65711	LC	21.0677	221.221	35.3787	283.329	< MDL	< MDL	< MDL	< MDL	< MDL	< MDL	< MDL	< MDL
5-Chlorobenzotriazole	industrial chemical	0.186724	0.224069	1.50382	LC	2.606	3.15819	< MDL	< MDL	6.44264	< MDL	< MDL	< MDL	< MDL	< MDL	< MDL	< MDL
Quinoline 1-oxide	industrial chemical	0.838135	1.00576	6.75008	LC	< MDL	< MDL	< MDL	< MDL	< MDL	< MDL	< MDL	< MDL	< MDL	< MDL	< MDL	< MDL
Ifosfamide	PPCP	0.040928	0.0491137	0.329622	LC	< MDL	< MDL	< MDL	< MDL	< MDL	< MDL	< MDL	< MDL	< MDL	< MDL	< MDL	< MDL
Sulfathiazole	PPCP	1.25	1.5	10.0671	LC	< MDL	< MDL	< MDL	< MDL	< MDL	< MDL	< MDL	< MDL	< MDL	< MDL	< MDL	< MDL
Bifenox free acid	pesticide	0.566389	0.679667	4.56153	LC	< MDL	< MDL	< MDL	< MDL	< MDL	< MDL	< MDL	< MDL	< MDL	< MDL	< MDL	< MDL
Bupirimate	pesticide	0.110503	0.132603	0.889954	LC	< MDL	< MDL	< MDL	< MDL	< MDL	< MDL	< MDL	< MDL	< MDL	< MDL	< MDL	< MDL
Clothianidin	pesticide	0.100503	0.120603	0.809418	LC	2.43555	1.73561	0.793353	0.2471	< MDL	< MDL	< MDL	< MDL	< MDL	< MDL	< MDL	< MDL
Difenoconazole	pesticide	0.010496	0.0125952	0.0845316	LC	< MDL	< MDL	< MDL	0.149489	< MDL	< MDL	< MDL	0.735921	2.13444	2.07713	< MDL	3.30354
Diflubenzuron	pesticide	0.259417	0.311301	2.08927	LC	< MDL	< MDL	< MDL	< MDL	< MDL	< MDL	< MDL	< MDL	< MDL	< MDL	< MDL	< MDL
Dodemorph	pesticide	0.0179283	0.0215139	0.144389	LC	< MDL	< MDL	< MDL	< MDL	< MDL	< MDL	< MDL	< MDL	< MDL	< MDL	< MDL	< MDL
Fluoxastrobin	pesticide	0.0828001	0.0993601	0.666847	LC	0.575816	0.210264	0.172345	0.157336	0.34334	< MDL	< MDL	< MDL	< MDL	< MDL	< MDL	< MDL
Imidacloprid-urea	pesticide	1.58333	1.9	12.7517	LC	< MDL	< MDL	< MDL	< MDL	< MDL	< MDL	< MDL	< MDL	< MDL	< MDL	< MDL	< MDL
Oryzalin	pesticide	0.469588	0.563505	3.78191	LC	< MDL	< MDL	< MDL	< MDL	22.1953	< MDL	< MDL	< MDL	< MDL	< MDL	< MDL	< MDL
Oxadiazone	pesticide	0.0261006	0.0313207	0.210206	LC	< MDL	< MDL	< MDL	< MDL	< MDL	< MDL	< MDL	< MDL	< MDL	< MDL	< MDL	< MDL
Propyzamide	pesticide	0.316667	0.38	2.55034	LC	29.7451	34.1601	< MDL	< MDL	< MDL	< MDL	< MDL	< MDL	5.3591	2.26271	< MDL	< MDL
Pyraclostrobin	pesticide	0.0493513	0.0592215	0.39746	LC	< MDL	< MDL	< MDL	0.0331724	< MDL	< MDL	< MDL	< MDL	< MDL	< MDL	< MDL	< MDL
Thiacloprid amide	pesticide	0.815825	0.97899	6.5704	LC	1.01295	< MDL	3.0304	3.15028	< MDL	< MDL	< MDL	< MDL	< MDL	< MDL	< MDL	< MDL
Thiamethoxam	pesticide	0.270806	0.324968	2.18099	LC	< MDL	< MDL	< MDL	< MDL	< MDL	< MDL	< MDL	< MDL	< MDL	< MDL	< MDL	< MDL
Flufenoxuron	pesticide	0.104738	0.125685	0.843525	LC	< MDL	< MDL	< MDL	< MDL	< MDL	< MDL	< MDL	< MDL	< MDL	< MDL	< MDL	< MDL
Triallate	pesticide	1.60219	1.92263	12.9036	LC	< MDL	< MDL	< MDL	< MDL	< MDL	< MDL	< MDL	< MDL	< MDL	< MDL	< MDL	< MDL
Nitrofurantoin	PPCP	2.29144	2.74973	18.4545	LC	< MDL	< MDL	< MDL	< MDL	< MDL	< MDL	< MDL	< MDL	< MDL	< MDL	< MDL	< MDL
Sulfadimethoxine	PPCP	0.0273798	0.0328558	0.220508	LC	< MDL	< MDL	< MDL	< MDL	< MDL	12.6301	< MDL	< MDL	< MDL	< MDL	< MDL	< MDL
Benzocain	PPCP	0.963323	1.15599	7.75831	LC	< MDL	< MDL	< MDL	< MDL	< MDL	< MDL	27.2734	9.11935	< MDL	< MDL	< MDL	< MDL
Bifonazol	PPCP	0.0431806	0.0518167	0.347763	LC	< MDL	< MDL	< MDL	< MDL	< MDL	< MDL	0.473562	0.639653	4.33968	5.32131	2.12115	2.87095
Ebastin	PPCP	0.0176775	0.021213	0.142369	LC	< MDL	< MDL	< MDL	< MDL	< MDL	< MDL	< MDL	< MDL	< MDL	< MDL	< MDL	< MDL
Oxybutynin	PPCP	0.0423296	0.0507955	0.340909	LC	< MDL	< MDL	< MDL	< MDL	< MDL	< MDL	< MDL	< MDL	< MDL	< MDL	< MDL	< MDL
Nitrendipin	PPCP	0.028932	0.0347184	0.23301	LC	< MDL	< MDL	< MDL	< MDL	< MDL	< MDL	< MDL	< MDL	< MDL	< MDL	< MDL	< MDL
Dichlorophen	PPCP	0.075	0.09	0.604027	LC	< MDL	< MDL	< MDL	< MDL	< MDL	< MDL	< MDL	< MDL	< MDL	< MDL	< MDL	< MDL
1-(3-carboxypropyl)-3,7-dimethylxanthine	PPCP	0.233333	0.28	1.87919	LC	< MDL	< MDL	< MDL	< MDL	< MDL	< MDL	< MDL	< MDL	< MDL	< MDL	< MDL	< MDL
2 Thiouracil	PPCP	2.08333	2.5	16.7785	LC	< MDL	< MDL	< MDL	< MDL	< MDL	< MDL	< MDL	< MDL	< MDL	< MDL	< MDL	< MDL
Metazachlor ESA	pesticide	0.113376	0.136051	0.913095	LC	135.895	146.948	16.6806	17.5251	< MDL	< MDL	< MDL	< MDL	< MDL	< MDL	< MDL	< MDL
7-Amino-4-methylcoumarin	industrial chemical	0.054684	0.0656208	0.440408	LC	< MDL	< MDL	< MDL	< MDL	< MDL	< MDL	7.9173	8.00107	< MDL	< MDL	< MDL	< MDL
2(4-morpholinyl)benzothiazole	industrial chemical	0.307108	0.36853	2.47335	LC	1.9489	2.74944	0.259885	1.14536	0.647697	1.18287	6.16745	5.49918	< MDL	< MDL	0.239412	< MDL
2-Morpholinothiobenzothiazole	industrial chemical	0.0393585	0.0472302	0.316981	LC	< MDL	< MDL	< MDL	< MDL	< MDL	< MDL	< MDL	< MDL	< MDL	< MDL	< MDL	< MDL
7-Diethylamino-4-methylcoumarin	industrial chemical	0.0474322	0.0569186	0.382004	LC	< MDL	2.5883	< MDL	2.38286	0.245336	< MDL	< MDL	1.38733	< MDL	0.830166	< MDL	6.22838
Fipronil sulfide	pesticide	0.512727	0.615272	4.12934	LC	< MDL	< MDL	< MDL	< MDL	< MDL	< MDL	< MDL	< MDL	< MDL	< MDL	< MDL	< MDL
Fipronil Sulfone	pesticide	0.0270542	0.032465	0.217886	LC	0.0377174	0.200874	0.0552763	0.500775	0.0747878	0.0958829	< MDL	0.256289	< MDL	< MDL	< MDL	< MDL
N-Cyclohexyl-2-benzothiazole-amine	industrial chemical	0.0193676	0.0232411	0.15598	LC	3.53225	4.23348	0.243592	1.36646	10.4296	3.59842	2.38959	1.92216	26.1495	14.0158	6.87579	5.90774
N-Cyclohexyl-2-benzothiazole-sulfenamide	industrial chemical	1.45	1.74	11.6779	LC	6.29694	25.4857	3.82802	69.1789	< MDL	< MDL	< MDL	< MDL	< MDL	< MDL	< MDL	< MDL
Fipronil desulfinyl	pesticide	0.201918	0.242302	1.62619	LC	< MDL	< MDL	< MDL	0.112493	< MDL	< MDL	< MDL	< MDL	< MDL	< MDL	< MDL	< MDL
Dimethachlor ESA	pesticide	0.350094	0.420112	2.81954	LC	3.63988	2.61126	2.45281	2.05647	< MDL	< MDL	< MDL	< MDL	< MDL	< MDL	< MDL	< MDL
Etofenprox	pesticide	0.40335	0.48402	3.24845	LC	< MDL	< MDL	< MDL	< MDL	< MDL	< MDL	< MDL	< MDL	< MDL	< MDL	< MDL	< MDL
Allethrin	pesticide	0.255236	0.306283	2.05559	LC	< MDL	< MDL	< MDL	< MDL	< MDL	< MDL	< MDL	< MDL	< MDL	< MDL	< MDL	< MDL
4-Nitroquinoline-1-oxide	industrial chemical	0.106745	0.128095	0.859695	LC	< MDL	< MDL	< MDL	< MDL	< MDL	< MDL	< MDL	< MDL	< MDL	< MDL	< MDL	< MDL
2-Amino-3-methyl-3H-imidazo[4,5-f]quinoline	food ingredient	1.11046	1.33255	8.9433	LC	< MDL	< MDL	< MDL	1.8269	< MDL	< MDL	< MDL	< MDL	< MDL	< MDL	< MDL	< MDL
Harman	food ingredient	0.133392	0.16007	1.0743	LC	1.39714	3.31691	0.259836	2.26473	< MDL	< MDL	< MDL	< MDL	< MDL	< MDL	< MDL	< MDL
3-Aminoacetophenone	industrial chemical	1.30631	1.56757	10.5206	LC	< MDL	< MDL	< MDL	19.8938	< MDL	< MDL	< MDL	< MDL	< MDL	< MDL	< MDL	< MDL
Climbazole	PPCP	0.0403078	0.0483693	0.324626	LC	< MDL	3.01028	0.109224	10.0549	0.901582	6.38212	1.62611	35.093	1.92613	22.6241	7.25169	109.656
Labetalol	PPCP	0.666667	0.8	5.36913	LC	< MDL	< MDL	< MDL	< MDL	< MDL	< MDL	< MDL	< MDL	< MDL	< MDL	< MDL	< MDL
Torsemide	PPCP	0.0289223	0.0347068	0.232931	LC	4.3939	30.5292	2.1121	52.4778	< MDL	< MDL	< MDL	< MDL	< MDL	< MDL	< MDL	< MDL
Trifloxystrobin acid	pesticide	0.0427788	0.0513346	0.344527	LC	0.742547	4.43483	0.371339	1.95035	< MDL	< MDL	< MDL	< MDL	< MDL	< MDL	< MDL	< MDL
Candesartan	PPCP	0.04468	0.053616	0.359839	LC	69.3894	418.131	8.31554	370.624	< MDL	< MDL	< MDL	< MDL	< MDL	< MDL	< MDL	< MDL
Decylsulfate	PPCP	0.406768	0.488122	3.27598	LC	< MDL	< MDL	0.368385	0.389454	0.556299	0.382838	< MDL	< MDL	< MDL	< MDL	< MDL	< MDL
Fluticasone propionate	PPCP	0.786208	0.94345	6.33188	LC	< MDL	< MDL	< MDL	< MDL	< MDL	< MDL	< MDL	< MDL	< MDL	< MDL	< MDL	< MDL
Imazapyr	pesticide	0.622884	0.747461	5.01652	LC	< MDL	27.5646	0.26864	1.13024	< MDL	< MDL	< MDL	< MDL	< MDL	< MDL	< MDL	< MDL
2(1H)-Quinolinone	industrial chemical	0.132752	0.159302	1.06914	LC	< MDL	2.25588	0.102265	2.47394	21.9745	21.3522	165.18	76.2547	119.848	111.48	129.338	20.1561
2H-1-Benzopyran-2-one, 7-(ethylamino)-4-methyl-	industrial chemical	0.0385189	0.0462227	0.310219	LC	< MDL	< MDL	< MDL	1.01478	0.356677	< MDL	1.32274	1.10005	< MDL	< MDL	< MDL	1.18815
Amidosulfuron	pesticide	0.294943	0.353932	2.37538	LC	< MDL	< MDL	0.684918	0.433601	< MDL	< MDL	< MDL	< MDL	< MDL	< MDL	< MDL	< MDL
gamma-Carboline	food ingredient	1.11566	1.3388	8.98521	LC	< MDL	< MDL	< MDL	< MDL	< MDL	< MDL	< MDL	< MDL	< MDL	< MDL	< MDL	< MDL
Norharman	food ingredient	0.103531	0.124237	0.833808	LC	< MDL	< MDL	< MDL	< MDL	0.550501	< MDL	0.957725	0.566753	< MDL	< MDL	< MDL	< MDL
Harmine	food ingredient	0.0731438	0.0877726	0.589078	LC	< MDL	< MDL	< MDL	< MDL	< MDL	< MDL	< MDL	< MDL	< MDL	< MDL	< MDL	< MDL
Dimoxystrobin	pesticide	0.041832	0.0501984	0.336902	LC	0.222287	0.197664	0.155779	0.194121	< MDL	< MDL	0.0858092	< MDL	< MDL	< MDL	0.399413	< MDL
Diphenylphosphine oxide	industrial chemical	6.49559	7.7947	52.3134	LC	< MDL	< MDL	< MDL	2.39994	< MDL	< MDL	< MDL	< MDL	< MDL	< MDL	< MDL	< MDL
Flumioxazin	pesticide	3.2538	3.90456	26.2051	LC	< MDL	< MDL	< MDL	< MDL	< MDL	< MDL	< MDL	< MDL	< MDL	< MDL	< MDL	< MDL
Gabapentin-lactam	PPCP	0.134742	0.16169	1.08517	LC	7.24904	32.9245	6.03641	209.88	< MDL	< MDL	< MDL	13.4215	< MDL	< MDL	< MDL	23.7987
Indoxacarb	pesticide	0.289516	0.347419	2.33167	LC	< MDL	< MDL	< MDL	< MDL	< MDL	< MDL	< MDL	< MDL	< MDL	< MDL	< MDL	< MDL
Isoxaben	pesticide	0.0975867	0.117104	0.785933	LC	< MDL	< MDL	< MDL	< MDL	< MDL	< MDL	< MDL	< MDL	< MDL	< MDL	< MDL	< MDL
Pyridaben	pesticide	0.0422642	0.050717	0.340383	LC	< MDL	< MDL	< MDL	< MDL	< MDL	< MDL	< MDL	< MDL	< MDL	< MDL	< MDL	< MDL
Pyriproxyfen	pesticide	0.034786	0.0417432	0.280156	LC	< MDL	< MDL	< MDL	< MDL	< MDL	< MDL	< MDL	< MDL	< MDL	< MDL	< MDL	< MDL
Tepraloxydim	pesticide	0.129561	0.155473	1.04345	LC	< MDL	< MDL	< MDL	< MDL	< MDL	< MDL	< MDL	< MDL	< MDL	< MDL	< MDL	< MDL
Azoxystrobin acid	pesticide	0.206366	0.247639	1.662	LC	3.36573	3.6657	2.46411	4.99173	< MDL	< MDL	< MDL	< MDL	< MDL	< MDL	< MDL	< MDL
Dimethenamide ESA	pesticide	0.420924	0.505109	3.39	LC	34.9311	40.3523	2.16226	4.60152	< MDL	< MDL	< MDL	< MDL	< MDL	< MDL	< MDL	< MDL
metazachlor OXA	pesticide	0.534447	0.641336	4.30427	LC	< MDL	< MDL	4.89836	10.8365	< MDL	< MDL	< MDL	< MDL	< MDL	< MDL	< MDL	< MDL
Prochloraz BTS44596	pesticide	0.539214	0.647057	4.34266	LC	< MDL	< MDL	< MDL	0.556794	< MDL	< MDL	< MDL	< MDL	< MDL	< MDL	< MDL	< MDL
Spinosyn A	pesticide	0.0564009	0.0676811	0.454236	LC	< MDL	< MDL	< MDL	< MDL	< MDL	< MDL	< MDL	< MDL	< MDL	< MDL	< MDL	< MDL
Methiocarb sulfoxide	pesticide	0.175319	0.210383	1.41197	LC	< MDL	< MDL	< MDL	< MDL	< MDL	< MDL	< MDL	< MDL	< MDL	< MDL	< MDL	< MDL
Dicyclohexyl sulfosuccinate	PPCP	0.391612	0.469934	3.15392	LC	7.71409	8.20352	< MDL	5.8126	< MDL	< MDL	< MDL	< MDL	< MDL	< MDL	< MDL	< MDL
Dimethachlor CGA 369873	pesticide	0.246176	0.295412	1.98263	LC	< MDL	< MDL	21.4183	26.5951	< MDL	< MDL	< MDL	< MDL	< MDL	< MDL	< MDL	< MDL
Dimethyl-5-sulfoisophthalate	industrial chemical	0.0556461	0.0667754	0.448157	LC	6.78387	41.9226	0.272171	6.44146	< MDL	< MDL	< MDL	< MDL	< MDL	< MDL	< MDL	< MDL
2-Phenyl-2-ethylmalondiamide	industrial chemical	0.416667	0.5	3.3557	LC	3.44073	21.6879	3.46534	56.5965	< MDL	< MDL	< MDL	< MDL	< MDL	< MDL	< MDL	< MDL
Trifloxystrobin NOA413161	pesticide	0.632467	0.758961	5.09369	LC	< MDL	3.98302	< MDL	< MDL	< MDL	< MDL	< MDL	< MDL	< MDL	< MDL	< MDL	< MDL
Trifloxystrobin NOA413163	pesticide	1.94373	2.33247	15.6542	LC	< MDL	< MDL	< MDL	< MDL	< MDL	< MDL	< MDL	< MDL	< MDL	< MDL	< MDL	< MDL
Tripropyl phosphate	plastic additive	0.391254	0.469505	3.15104	LC	< MDL	< MDL	< MDL	< MDL	< MDL	< MDL	< MDL	< MDL	< MDL	< MDL	< MDL	< MDL
Dimethenamid OA	pesticide	0.193699	0.232439	1.55999	LC	14.9672	21.7713	0.602621	5.78345	< MDL	< MDL	< MDL	< MDL	< MDL	< MDL	< MDL	< MDL
Metazachlor BH 479-9	pesticide	0.400454	0.480545	3.22513	LC	< MDL	2.36052	< MDL	3.57568	< MDL	< MDL	< MDL	< MDL	< MDL	< MDL	< MDL	< MDL
Metazachlor BH 479-11	pesticide	0.127359	0.15283	1.02571	LC	1.88856	3.0784	0.552788	3.86967	< MDL	< MDL	< MDL	0.37218	< MDL	< MDL	< MDL	1.67182
Simazine 2-Hydroxy	pesticide	0.0125628	0.0150753	0.101177	LC	13.0528	26.201	1.36961	4.82339	< MDL	< MDL	< MDL	< MDL	< MDL	< MDL	< MDL	< MDL
Betamethasone-17-valerate	PPCP	0.533762	0.640514	4.29875	LC	< MDL	< MDL	< MDL	< MDL	< MDL	< MDL	< MDL	< MDL	< MDL	< MDL	< MDL	< MDL
Dexamethasone acetate	PPCP	1.13827	1.36592	9.16726	LC	< MDL	< MDL	< MDL	< MDL	< MDL	< MDL	< MDL	< MDL	< MDL	< MDL	< MDL	< MDL
Clobetasol propionate	PPCP	1.48921	1.78705	11.9936	LC	< MDL	< MDL	< MDL	< MDL	< MDL	< MDL	< MDL	< MDL	< MDL	< MDL	< MDL	< MDL
Salinomycin	PPCP	1.22173	1.46608	9.83944	LC	< MDL	< MDL	< MDL	< MDL	< MDL	< MDL	< MDL	< MDL	< MDL	< MDL	< MDL	< MDL
4-tert-Butylbenzenesulfonamide	industrial chemical	0.450544	0.540653	3.62855	LC	39.3201	40.5761	6.79728	13.1184	3.77754	80.3614	23.0021	26.405	2.30862	< MDL	< MDL	< MDL
Piperine	food ingredient	0.0774275	0.092913	0.623577	LC	34.8938	24.7614	0.105994	0.932965	7.51722	1.27947	3.10387	6.11459	79.5502	9.66858	10.6817	11.4275
Chlorpyrifos	pesticide	0.191278	0.229534	1.5405	GC	< MDL	< MDL	< MDL	< MDL	< MDL	< MDL	< MDL	< MDL	< MDL	< MDL	< MDL	< MDL
Cypermethrin	Pyrethroid	3.57106	4.28527	28.7602	GC	< MDL	< MDL	< MDL	< MDL	< MDL	< MDL	< MDL	< MDL	< MDL	< MDL	< MDL	< MDL
Permethrin	Pyrethroid	1.62439	1.94927	13.0824	GC	< MDL	< MDL	< MDL	< MDL	6.86702	< MDL	1.23889	2.8623	< MDL	< MDL	5.5001	12.8476
Bifenthrin	Pyrethroid	1.24919	1.49903	10.0606	GC	< MDL	< MDL	< MDL	< MDL	< MDL	< MDL	< MDL	< MDL	< MDL	< MDL	< MDL	< MDL
Tefluthrin	Pyrethroid	0.121336	0.145604	0.977206	GC	< MDL	< MDL	< MDL	< MDL	< MDL	< MDL	< MDL	< MDL	< MDL	< MDL	< MDL	< MDL
Allethrin	Pyrethroid	2.03637	2.44365	16.4003	GC	< MDL	< MDL	< MDL	< MDL	< MDL	< MDL	< MDL	< MDL	< MDL	< MDL	< MDL	< MDL
Prallethrin	Pyrethroid	2.23805	2.68565	18.0245	GC	< MDL	< MDL	< MDL	< MDL	44.9172	< MDL	< MDL	< MDL	< MDL	< MDL	< MDL	< MDL
BDE-47	PBDE	0.534496	0.641395	4.30466	GC	< MDL	< MDL	< MDL	< MDL	< MDL	< MDL	2.10943	< MDL	< MDL	< MDL	1.38723	< MDL
BDE-99	PBDE	1.03556	1.24267	8.34007	GC	< MDL	< MDL	< MDL	< MDL	< MDL	< MDL	< MDL	< MDL	< MDL	< MDL	< MDL	< MDL
BDE-153	PBDE	2.65478	3.18574	21.3808	GC	< MDL	< MDL	< MDL	< MDL	< MDL	< MDL	< MDL	< MDL	< MDL	< MDL	< MDL	< MDL
BDE-154	PBDE	3.78244	4.53893	30.4626	GC	< MDL	< MDL	< MDL	< MDL	< MDL	< MDL	< MDL	< MDL	< MDL	< MDL	< MDL	< MDL
PCB 28/31	PCB	0.0922209	0.110665	0.742719	GC	< MDL	< MDL	< MDL	< MDL	< MDL	< MDL	0.0216617	0.0178549	< MDL	< MDL	< MDL	< MDL
PCB 44	PCB	0.0905889	0.108707	0.729575	GC	< MDL	< MDL	< MDL	< MDL	0.799997	< MDL	< MDL	< MDL	< MDL	< MDL	< MDL	< MDL
PCB 52	PCB	0.128222	0.153867	1.03266	GC	< MDL	< MDL	< MDL	0.0414698	1.90704	< MDL	< MDL	< MDL	< MDL	< MDL	0.0787826	< MDL
PCB 101	PCB	0.0446117	0.0535341	0.359289	GC	< MDL	< MDL	0.0343931	0.039895	2.21451	< MDL	0.782011	0.639333	1.9883	3.90233	1.48922	1.14912
PCB 118	PCB	0.291391	0.349669	2.34677	GC	< MDL	< MDL	0.107514	0.104987	< MDL	< MDL	0.948044	0.0877258	< MDL	< MDL	1.14922	0.396478
PCB 138	PCB	0.370412	0.444494	2.98318	GC	< MDL	< MDL	< MDL	< MDL	5.5018	< MDL	4.38202	3.39952	5.45884	6.14023	7.17436	6.20342
PCB 149	PCB	0.122542	0.14705	0.986915	GC	< MDL	< MDL	< MDL	< MDL	1.8331	< MDL	2.16085	1.90104	4.21727	6.41129	4.58797	4.40402
PCB 153	PCB	0.47859	0.574308	3.85442	GC	< MDL	< MDL	< MDL	1.75459	9.73448	< MDL	3.84769	2.72828	10.0135	10.9969	7.63554	9.55591
PCB 170	PCB	0.934009	1.12081	7.52222	GC	< MDL	< MDL	< MDL	< MDL	7.66576	< MDL	< MDL	< MDL	5.1372	< MDL	< MDL	< MDL
PCB 180	PCB	0.575475	0.69057	4.6347	GC	< MDL	< MDL	< MDL	< MDL	8.4503	< MDL	0.64524	0.509746	7.18623	6.18728	2.65355	2.23532
PCB 194	PCB	1.35371	1.62445	10.9023	GC	< MDL	< MDL	< MDL	< MDL	< MDL	< MDL	1.77929	< MDL	< MDL	< MDL	< MDL	< MDL
PCB 209	PCB	0.962829	1.1554	7.75433	GC	< MDL	< MDL	< MDL	< MDL	< MDL	< MDL	< MDL	< MDL	< MDL	< MDL	< MDL	< MDL
Aldrin	OCP	0.181326	0.217591	1.46034	GC	< MDL	< MDL	< MDL	< MDL	< MDL	< MDL	< MDL	< MDL	< MDL	< MDL	< MDL	< MDL
beta-HCH	OCP	0.664078	0.796893	5.34828	GC	< MDL	< MDL	< MDL	< MDL	< MDL	< MDL	< MDL	< MDL	< MDL	< MDL	< MDL	< MDL
delta-HCH	OCP	0.309664	0.371596	2.49394	GC	< MDL	< MDL	< MDL	< MDL	< MDL	< MDL	< MDL	< MDL	< MDL	< MDL	< MDL	< MDL
4,4'-DDE	OCP	0.121025	0.14523	0.974697	GC	< MDL	< MDL	< MDL	< MDL	< MDL	< MDL	1.44096	1.07648	3.23662	3.0578	2.10571	1.61197
4,4'-DDD	OCP	0.34025	0.408299	2.74026	GC	< MDL	< MDL	< MDL	< MDL	< MDL	< MDL	1.246	< MDL	< MDL	< MDL	0.81286	< MDL
4,4'-DDT	OCP	0.0992993	0.119159	0.799726	GC	< MDL	< MDL	< MDL	< MDL	< MDL	< MDL	1.61753	0.684041	< MDL	< MDL	1.02363	0.440395
Dieldrin	OCP	0.383569	0.460283	3.08915	GC	< MDL	< MDL	< MDL	< MDL	< MDL	< MDL	< MDL	< MDL	< MDL	1642.88	< MDL	< MDL
alpha-Endosulfan	OCP	0.416667	0.5	3.3557	GC	< MDL	< MDL	< MDL	< MDL	< MDL	< MDL	< MDL	< MDL	< MDL	< MDL	< MDL	< MDL
beta-Endosulfan	OCP	0.408412	0.490095	3.28922	GC	< MDL	< MDL	< MDL	< MDL	< MDL	< MDL	< MDL	< MDL	< MDL	< MDL	< MDL	< MDL
Endrin	OCP	2.96257	3.55508	23.8596	GC	< MDL	< MDL	< MDL	< MDL	< MDL	< MDL	< MDL	< MDL	< MDL	3513.15	< MDL	< MDL
Endrin ketone	OCP	0.540368	0.648442	4.35196	GC	< MDL	< MDL	< MDL	< MDL	< MDL	< MDL	< MDL	< MDL	< MDL	< MDL	< MDL	< MDL
Heptachlor	OCP	1.01707	1.22048	8.19116	GC	< MDL	< MDL	< MDL	< MDL	< MDL	< MDL	< MDL	< MDL	< MDL	< MDL	< MDL	< MDL
Heptachlor-endo-epoxide (Isomer A)	OCP	0.280535	0.336642	2.25934	GC	< MDL	< MDL	< MDL	< MDL	< MDL	< MDL	< MDL	< MDL	< MDL	< MDL	< MDL	< MDL
Methoxychlor	OCP	1.80816	2.1698	14.5624	GC	< MDL	< MDL	< MDL	< MDL	< MDL	< MDL	< MDL	< MDL	< MDL	< MDL	< MDL	< MDL
Anthracene	PAH	0.711225	0.85347	5.72799	GC	< MDL	< MDL	0.58526	0.292126	127.032	< MDL	60.8044	49.6293	14.8313	37.8831	12.814	9.0937
Benz[a]anthracene	PAH	1.13633	1.3636	9.15169	GC	22	7	0.617919	< MDL	431.638	< MDL	503.814	396.346	44.8066	55.569	101.769	69.1499
Benzo[a]pyrene	PAH	0.645562	0.774675	5.19916	GC	< MDL	< MDL	< MDL	< MDL	< MDL	0.405875	41.5712	38.1097	3.94962	< MDL	4.15295	< MDL
Benzo[b]fluoranthene	PAH	0.600013	0.720016	4.83232	GC	< MDL	< MDL	0.502023	0.585827	852.745	< MDL	244.253	233.464	14.8268	16.6846	6.19527	< MDL
Benzo[ghi]perylene	PAH	1.59379	1.91254	12.8359	GC	< MDL	< MDL	< MDL	0.589239	219.54	22.3282	428.471	346.61	8.88214	17.0027	53.5736	9.83134
Benzo[k]fluoranthene	PAH	8.33333	10	67.1141	GC	< MDL	< MDL	< MDL	< MDL	505.771	< MDL	32.7801	36.4983	< MDL	< MDL	< MDL	< MDL
Chrysene	PAH	0.833333	1	6.71141	GC	20.2	6.2	0.827168	0.397375	508.678	< MDL	401.748	398.557	69.404	66.7047	48.4059	34.5496
Dibenz[a,h]anthracene	PAH	1.25217	1.50261	10.0846	GC	< MDL	< MDL	< MDL	< MDL	46.8577	4.24319	< MDL	< MDL	< MDL	< MDL	< MDL	< MDL
Fluoranthene	PAH	0.576459	0.69175	4.64262	GC	< MDL	< MDL	1.18931	0.450394	960.104	0.415622	730.342	659.905	268.702	214.346	302.303	155.675
Indeno[1,2,3-cd]pyrene	PAH	2.95494	3.54593	23.7982	GC	< MDL	< MDL	< MDL	< MDL	231.573	4.91531	147.225	124.073	< MDL	< MDL	< MDL	< MDL
Phenanthrene	PAH	0.935984	1.12318	7.53813	GC	< MDL	< MDL	< MDL	< MDL	773.128	< MDL	77.2702	63.7128	10.6388	16.1358	114.517	83.0257
Pyrene	PAH	0.686353	0.823624	5.52768	GC	< MDL	3	0.451734	< MDL	896.642	< MDL	717.058	651.425	205.598	181.962	245.112	123.379
Dicofol	OCP	0.604591	0.725509	4.86919	GC	< MDL	< MDL	< MDL	< MDL	< MDL	< MDL	< MDL	< MDL	< MDL	< MDL	< MDL	< MDL
9-vinylanthracene	PAH	0.771183	0.92542	6.21087	GC	< MDL	< MDL	< MDL	< MDL	< MDL	< MDL	< MDL	< MDL	< MDL	< MDL	< MDL	< MDL
p-Terphenyl	industrial chemical	0.325657	0.390789	2.62274	GC	< MDL	2	< MDL	< MDL	< MDL	< MDL	2.39565	1.78037	< MDL	< MDL	1.62045	1.0553
m-Terphenyl	industrial chemical	0.679074	0.814888	5.46905	GC	< MDL	1	< MDL	< MDL	54.744	< MDL	0.333014	1.71272	< MDL	< MDL	3.6353	11.9045
Hexabromobenzene	industrial chemical	0.983315	1.17998	7.91931	GC	< MDL	< MDL	< MDL	< MDL	< MDL	< MDL	< MDL	< MDL	< MDL	< MDL	< MDL	< MDL
2,6-diisopropylnaphthalene	industrial chemical	2.06517	2.4782	16.6322	GC	< MDL	< MDL	< MDL	< MDL	245.009	< MDL	1.18036	< MDL	< MDL	< MDL	15.4943	12.1073
4,4'-DDMU	OCP	0.203357	0.244028	1.63777	GC	< MDL	< MDL	< MDL	< MDL	< MDL	< MDL	< MDL	< MDL	< MDL	< MDL	< MDL	< MDL
trans-/trans-Methyl-Stilben	industrial chemical	2.17731	2.61277	17.5354	GC	< MDL	< MDL	< MDL	< MDL	< MDL	< MDL	< MDL	< MDL	114.882	26.713	< MDL	< MDL
4H-Cyclopenta[def]phenanthrene	PAH	0.196161	0.235394	1.57982	GC	< MDL	< MDL	< MDL	< MDL	162.414	< MDL	53.0995	49.782	30.9469	38.237	35.9313	28.3816
methylphenylsulfone	industrial chemical	2.05848	2.47018	16.5784	GC	< MDL	< MDL	< MDL	< MDL	< MDL	< MDL	< MDL	< MDL	< MDL	< MDL	< MDL	< MDL
methyltolylsulfone	industrial chemical	2.26335	2.71602	18.2283	GC	< MDL	59.4	< MDL	< MDL	21.9462	< MDL	< MDL	< MDL	< MDL	< MDL	< MDL	< MDL
p-Benzyldiphenyl	industrial chemical	0.0861198	0.103344	0.693582	GC	3	14	< MDL	< MDL	0.222245	< MDL	< MDL	< MDL	< MDL	< MDL	< MDL	< MDL
Perylene	PAH	1.64235	1.97082	13.227	GC	< MDL	< MDL	< MDL	< MDL	108.501	7.80685	85.7677	59.7957	< MDL	< MDL	< MDL	< MDL
1,1-dichloro-2,2-bis(4-methoxyphenyl)ethan	OCP	0.18344	0.220128	1.47737	GC	< MDL	< MDL	0.0650289	0.0703412	< MDL	< MDL	< MDL	< MDL	< MDL	< MDL	< MDL	< MDL
Benzo(b)fluorene	PAH	0.38897	0.466764	3.13264	GC	< MDL	< MDL	< MDL	< MDL	200.187	0.198177	108.309	94.6578	33.8507	35.2487	36.3623	15.4346

## Sheet: Table S5
Table S5. Freely dissolved aqueous concentration (Ci,w,free) and organic carbon (OC)-bound concentrations (Ci,OC) of detected chemicals i calculated from measured concentrations of detected chemicals in water after solid-phase extraction (SPE), suspended particulate matter (SPM) after accelerated solvent extraction (ASE), and in polydimethylsiloxane (PDMS) (Table S4) via a mass-balance model (MBM…
Chemical Name	Compound class	Measured with LC or GC	Ci,w,free (via MBM) (ng/Lw)				Ci,w,free (via PES) (ng/Lw)				Ci,OC (via ASE) (ng/gOC)				Ci,OC (via PES) (ng/gOC)
			Wet weather		Dry weather		Wet weather		Dry weather		Wet weather		Dry weather		Wet weather		Dry weather
			Site A	Site B	Site A	Site B	Site A	Site B	Site A	Site B	Site A	Site B	Site A	Site B	Site A	Site B	Site A	Site B
Naproxen	PPCP	LC		115.629
Phenazone	PPCP	LC	1.14819	28.1954	0.312682	8.01689		580.641		309.581		47.8746		22.7666		5.17497		2.75914
Dichlorvos	pesticide	LC
Azinphos methyl	pesticide	LC
2,4-Dichlorophenoxyacetic acid	pesticide	LC	3.60328			21.6668
Clofibric acid	PPCP	LC				0.153883
Bezafibrate	PPCP	LC	2.89746	6.7033		0.710399
Monensin	PPCP	LC	0.875707
Clotrimazole	PPCP	LC						4.04465	0.766866	2.45436		283.611	39.9612	191.047		30.6541	5.81201	18.6014
Propyphenazone	PPCP	LC		0.400251		0.695002							10.2467
Dimethoate	pesticide	LC				0.0417045
Metoprolol	PPCP	LC	4.34379	104.79	1.00902	95.1954
Bentazone	pesticide	LC	27.7538	13.7184	33.8919	15.5202
Diuron	pesticide	LC	3.49759	5.48482	0.129813	0.787625	203.682	54.275	10.8574	26.5038	28.4506		0.573457	1.35738	51.1626	13.6333	2.72724	6.65745
Isoproturon	pesticide	LC	17.8328	10.7576	0.809802	25.7799	90.3112	161.349	102.605	318.464	15.4145	24.8798	18.7252	39.5208	34.3353	61.3431	39.0093	121.077
Chloramphenicol	PPCP	LC		1.05271
Cyclophosphamide	PPCP	LC
Diazinon	PPCP	LC				0.00100582							4.63707	4.39608
Furosemide	PPCP	LC		16.79		2.49851	#VALUE!	#VALUE!				528.903			#VALUE!	#VALUE!
Chlorotoluron	pesticide	LC	19.9049	140.456	0.300319	0.68361	1151.76	3329.77			16.4001	44.5368			317.221	917.094
Paroxetine	PPCP	LC								57.5309				2.13187				112.176
Pravastatin	PPCP	LC
Myclobutanil	pesticide	LC				1.09105	10.5507							2.00952	5.28787
2-Aminobenzimidazole	pesticide	LC	6.03745	15.684	0.296675	6.01414					9.81022
Piperonyl butoxide	pesticide	LC							0.0579384	0.104712			0.564694	0.953703			0.406388	0.734467
Imazalil	pesticide	LC		0.896209	0.0127758	0.335344	0.239457	2.61702	0.178409	1.35853		10.1469	1.07167	7.63256	1.28596	14.0542	0.958115	7.29576
Fipronil	pesticide	LC		0.314425	0.0834011	1.21855
Diflufenican	pesticide	LC				0.947417	2.2399	2.62694		0.313279				7.31368	240.01	281.481		33.5685
Flusilazole	pesticide	LC	0.390573	0.378953	0.0241318	6.77004	1.60734	1.17907		16.456	14.6773			52.3043	8.833	6.47946		90.4323
Trifloxystrobin	pesticide	LC
Sulcotrione	pesticide	LC
Propoxycarbazone	pesticide	LC			1.14005	0.564376
4-Amino-N,N-dimethylbenzenesulfonamide	industrial chemical	LC
4 Aminoantipyrine	PPCP	LC		721.246	0.272291	1.3552				76944.4				18.7653				2858.76
Benzophenone-3	PPCP	LC		11.1763					44.8551	20.5276	69.746	286.389	156.549	67.1755			235.403	107.73
Thiabendazole	pesticide	LC		1.31622		0.574962
Hydrochlorothiazide	PPCP	LC	49.8576		14.3264	114.985
Metribuzin	pesticide	LC	7.10278	10.3505	0.348703	0.332279
Prochloraz	pesticide	LC				3.30696	1.35288	0.905129		9.45154				47.6625	3.53321	2.36385		24.6838
Dimethenamid	pesticide	LC	2.18673	4.28136	0.727853	80.4463				271.058				27.7958				183.257
Hexazinone	pesticide	LC	0.0713656			0.165167			86.0315				5.48347				4.62017
Carbetamide	pesticide	LC	1.69716	1.93086
Metalaxyl	pesticide	LC			0.154312	0.378906
Cyproconazole	pesticide	LC		1.94833		0.303953
Cyprodinil	pesticide	LC	0.140041	0.417645		0.135893	0.93724	1.48494		2.83085	3.90682	3.09657		4.75875	9.15906	14.5114		27.6641
Dichlorprop	pesticide	LC
Imidacloprid	pesticide	LC			0.17946	2.22192
Dimethachlor	pesticide	LC	0.326579		0.930892	0.320965
Flufenacet	pesticide	LC	9.3583	24.4993			5.55893	7.93639							3.69667	5.27768
Propachlor	pesticide	LC
Prosulfocarb	pesticide	LC	5.51531	2.84377			7.87824	2.56306			80.4683		0.502539	0.79999	15.7191	5.11398
Pethoxamid	pesticide	LC
Ethofumesate	pesticide	LC
Metamitron	pesticide	LC			0.276299	0.265831
Chloridazon	pesticide	LC	1.17557	1.12762	0.87128	0.238513
Spiroxamine	pesticide	LC				0.0647429
Pyrazophos	pesticide	LC
Azoxystrobin	pesticide	LC	0.290848	1.11087	0.105897	0.459859				0.836506	2.22091			0.3042				16.3106
Fenpropimorph	pesticide	LC		0.426935		0.644038		0.0529881	0.0722342	0.508149	18.6298		9.20807	36.7687		0.48862	0.666095	4.6858
Epoxiconazole	pesticide	LC	1.21756	1.78962	0.661045	24.5753	672.056	744.383	318.898	4508.07	8.33627		5.58162	86.2404	643.65	712.919	305.419	4317.52
Bendiocarb	pesticide	LC
N Butylbenzenesulfonamide	industrial chemical	LC	39.3044	40.5599	6.79456	13.1131	22.8117				74.0694	1339.36	219.067	235.759	2.44871
Diazepam	PPCP	LC
Tris(2-chloroethyl)phosphate	industrial chemical	LC		30.8061	4.24125	39.6226	175.521			282.655	260.222	233.399	343.974	350.632	3.12125			5.0264
Desethylatrazine	pesticide	LC	0.65355	1.49044	1.5705	2.99914
Ketoprofen	PPCP	LC	6.80103	8.67658
Sulfapyridine	PPCP	LC	3.47956	26.1958	1.12921	31.6396
Desethylterbutylazine	pesticide	LC			0.724988	2.10247							8.38666	8.76782
Ethion	pesticide	LC
Pirimiphos-methyl	pesticide	LC
Ethyl azinphos	pesticide	LC
Perfluorooctanoic acid	PFC	LC		1.46593	0.648225	3.25752					9.80062			2.31318
1-(6-tert-Butyl-1,1-dimethyl-2,3-dihydro-1H-inden-4-yl)ethanone	PPCP	LC					0.882545	0.690663							15.7801	12.3492
6-Acetyl-1,1,2,4,4,7-hexamethyltetralin	PPCP	LC	0.613893	16.0952		2.25909	2.98045	3.02167	6.12104	7.98984	3118.8	8664.53	7871.39	7343.31	88.5834	89.8083	181.926	237.47
Octyl-methoxycinnamate	PPCP	LC			1.15699				4.05538	1.82032			303.285	127.546			56.3799	25.307
2-(2-(Chlorophenyl)amino)benzaldehyde	PPCP	LC
Carbendazim	pesticide	LC	3.04837	7.23386	3.24808	11.1343				185.638			7.64223	11.4615				154.407
Flutamide	PPCP	LC
1 2 Benzisothiazolinone	PPCP	LC
Linuron	pesticide	LC
Terbuthylazine	pesticide	LC			0.642801	1.26988
Terbutryn	pesticide	LC	0.119957	1.14386	1.47718	12.3939	57.1484	146.499	38.0615	106.352	4.2125	77.2197	22.9564	63.2367	116.682	299.113	77.7116	217.143
Carbamazepine	PPCP	LC	13.6379	95.5884	24.4297	192.675	84.9506	274.495	217.852	1200.09	5.06151	12.7329	14.1757	92.2644	97.5363	315.163	250.127	1377.89
Triclosan	PPCP	LC	1.0912	2.3934		0.50789		0.867758		0.695125	44.9065	164.611	6.2125	104.329		14.7367		11.8049
Triphenylphosphate	plastic additive	LC	2.59698	6.02471	2.2056	1.18215	243.506	147.46	456.216	379.538	367.291	431.883	334.875	330.33	3136.96	1899.66	5877.2	4889.39
Perfluorooctanesulfonic acid	PFC	LC	0.766946	0.984126	1.83719	6.871
Norgestimate	PPCP	LC
2-Octyl-4-isothiazolin-3-one	pesticide	LC			0.0107502						150.804	151.56	24.9026	44.0179
DEET	pesticide	LC			0.445868	9.8423		10.9579	11.9922	35.1895	36.7905		147.008	107.871		1.07085	1.17192	3.43885
Atrazine	pesticide	LC	0.907263	1.91166	2.04055	2.12798			20.4239	19.7453			7.52598	1.35995			3.54927	3.43133
Irgarol	pesticide	LC			2.25112	0.645413		11.6603	627.263	31.6026			58.102	2.74298		29.2894	1575.61	79.3821
Propiconazole	pesticide	LC	1.7416	4.85696	0.35807	8.48615	13.4922	19.2493	18.0246	49.7696	19.6238	28.8277	10.1289	26.0351	33.1193	47.2514	44.2451	122.17
1-(1,1,2,3,3,6-Hexamethyl-2,3-dihydro-1H-inden-5-yl)ethanone	PPCP	LC		22.5359	1.28996	41.1517	1.25733	1.05449			1027.46				19.1931	16.0968
Diclofenac	PPCP	LC	22.843	330.711	0.718532	237.729								53.6384
Mefenamic acid	PPCP	LC
Metazachlor	pesticide	LC	1.67563	2.49512	0.872502	62.2772				72.6129				7.29124				60.3968
Chlorfenvinphos	pesticide	LC
Pirimicarb	pesticide	LC	0.455509	0.474414		1.54114
Perfluorohexanoic acid	PFC	LC			1.05589	4.08484			#VALUE!	#VALUE!	68.6429	99.4041	44.4002	43.422			#VALUE!	#VALUE!
Metolachlor	pesticide	LC	1.64861	0.51722	1.65732	0.594285			7.28083	4.80686			3.38506	2.08127			10.524	6.94803
Simazine	pesticide	LC	0.129465	1.90831	0.646567	1.85194							2.18512	5.56107
Primidone	PPCP	LC
Mecoprop	pesticide	LC	15.6077	41.2917		9.54542
Warfarin	PPCP	LC
2-Isopropylthioxanthone	industrial chemical	LC						0.303713		0.0668964				2.24142		1.71543		0.377845
MCPA	pesticide	LC	1.14032	6.2724		32.7638
4 Methylbenzylidene camphor	PPCP	LC							5.36693	7.24773	630.355		249.753	350.275			53.8404	72.7083
5-Methyl-1H-benzotriazole	industrial chemical	LC	226.742	742.943	8.9157	225.616	331.536	507.691		230.071	175.613	1014.62	18.5874	82.5087	7.00391	10.7253		4.86039
Chlorophene	PPCP	LC
Chlorothalonil-4-hydroxy	pesticide	LC	0.710115	1.27945	0.662857	0.605286					6.01727	5.8197	11.5521	14.81
Dexamethasone	PPCP	LC
Ethyl 4-(dimethylamino)benzoate	industrial chemical	LC									43.511
3-Iodopropynyl butylcarbamate	PPCP	LC										727.454
p-Toluenesulfonamide	industrial chemical	LC	20.1538	54.6241	6.52108	6.78566					368.844
Tebuconazole	pesticide	LC	2.90467	2.59251	0.116593	1.2003	11.4295	7.52409	3.45303	8.29663	17.8119		1.91987	11.2119	33.7309	22.2052	10.1906	24.4851
Thiacloprid	pesticide	LC	0.319371	0.36026		3.05503
Tri(butoxyethyl)phosphate	plastic additive	LC	15.9893	44.8344	1.71314	9.76078	4.10031	5.01648	8.7247	5.65943	363.378	582.486	352.075	223.627	6.2906	7.69616	13.3852	8.68256
Triclocarban	PPCP	LC			0.0531489						74.9272	91.7151	84.0588	83.4026
TDCPP	plastic additive	LC	13.8354	33.1727		3.50166				113.654								172.022
Hexa(methoxymethyl)melamine	industrial chemical	LC	271.172	484.442	5.17806	57.8239	11.7643	22.901	4.55236	15.8595	10.7428	44.6909	7.9882	17.5569	2.81978	5.48912	1.09115	3.80136
Fenuron	pesticide	LC	1.52029	4.19877	0.319405	3.86726							23.9481	24.8099
Chloroxuron	pesticide	LC
Lenacil	pesticide	LC		8.87814
Ametryn	pesticide	LC
Pentobarbital	PPCP	LC
Sulfamethazine	PPCP	LC
Ketoconazole	PPCP	LC
o-Dianisidine	industrial chemical	LC
Diphenylphosphate	plastic additive	LC	9.12181	52.9528
N Ethyl o toluenesulfonamide	industrial chemical	LC	1.95757	16.0615	0.272246	2.19135						107.341	22.7862	44.0368
4,4'-Diamino-3,3'-dimethyldiphenylmethane	industrial chemical	LC
4,4'-Thiodianiline	industrial chemical	LC
Tetrachlorosalicylanilide	industrial chemical	LC
2,6-Dichlorobenzamide	pesticide	LC	3.31783	6.77827	8.03333	8.00048
3,4-Dichlorophenylurea	pesticide	LC
4-Isopropylaniline	pesticide	LC
Metolachlor OA	pesticide	LC	6.35156	4.601	1.26487	0.94519
Metolachlor ESA	pesticide	LC	14.8879	13.9058	1.93844	5.65186
Lidocaine	PPCP	LC	1.30479	18.9889	1.00834	32.7574
Mycophenolic acid	PPCP	LC		47.6576
Capecitabine	PPCP	LC
Dimethylaminophenazone	PPCP	LC		1.22847	0.33748	2.4247
Icaridin	pesticide	LC			0.360474	2.12036	22.8829	54.9776			121.326		151.525	128.5	4.1375	9.9406
Cotinine	human metabolite	LC	42.4932	82.9128	3.13469	54.8123				97604.2	19.4222		206.139	210.468				435.982
Lincomycin	PPCP	LC		0.902932
Trimethoprim	PPCP	LC		30.7099
Crotamiton	PPCP	LC			0.102887	0.599927
10,11-Dihydro-10,11-dihydroxycarbamazepine	PPCP	LC	29.9656	228.748	35.8953	182.784
Quinoxyfen	pesticide	LC
Cetirizine	PPCP	LC		16.9813	1.04098	27.1692
2-Hydroxycarbamazepine	PPCP	LC	1.51815	13.0384	1.74432	10.829
10,11-Dihydro-10-hydroxycarbamazepine	PPCP	LC	9.54745	98.9547	2.41557	95.7778
Clomazone	pesticide	LC			0.246514	0.14866
Methiocarb	pesticide	LC
3,5,6-Trichloro-2-pyridinol	pesticide	LC
Pendimethalin	pesticide	LC									255.264	417.17
Boscalid	pesticide	LC	2.54733	1.81105	0.311991	2.82053				6.19237	5.83101			1.19825				2.85926
Prothioconazole-desthio	pesticide	LC	0.684501	0.885497	0.148596	0.632308	5.07145	4.55214	1.08827	2.12348			11.419	15.5673	2.81501	2.52675	0.604066	1.17868
N-Formyl-4-aminoantipyrine	PPCP	LC			10.2665	723.301								146.28
2,4-Dichlorophenol	industrial chemical	LC				21.1328
Genistein	food ingredient	LC	1.09642								9.927
Daidzein	food ingredient	LC	7.19052	12.1626							30.1444
Bisphenol S	industrial chemical	LC	3.22501	4.91494	0.0754827	0.0207974					3.81751	19.1551
Flurtamone	pesticide	LC	0.607003	0.29274
Picolinafen	pesticide	LC	6.08524	3.97742			1.81525	1.21731	0.387863	1.29182	570.127	1534.72	141.92	211.461	32.7211	21.9428	6.99148	23.2859
Finasteride	PPCP	LC
Acetyl-sulfamethoxazole	PPCP	LC	0.824372	56.49		5.49987
Secobarbital	PPCP	LC
Bromoxynil	pesticide	LC		0.18842		1.2441							12.2299	24.0397
Amiodarone	PPCP	LC
Atorvastatin	PPCP	LC		25.4611
Bisoprolol	PPCP	LC	4.42872	79.5344		16.9888
Desloratadine	PPCP	LC
Fluconazole	PPCP	LC		5.39315	0.254975	7.06127
Glibenclamide	PPCP	LC
Glimepiride	PPCP	LC
Ketamine	PPCP	LC
Lorazepam	PPCP	LC				1.33687
Memantine	PPCP	LC	0.36871	5.38554	0.331161	4.19878
Miconazole	PPCP	LC					0.34668	1.67396	0.302899	0.65309	11.4048	52.7086	6.17621	12.4024	33.8789	163.585	29.6004	63.8224
Mirtazapine	PPCP	LC		15.9588		4.05815
Oxazepam	PPCP	LC		6.31398	0.268205	6.17138
Telmisartan	PPCP	LC	0.0550642	1.36515	0.0290133	1.06721							147.249	215.381
Temazepam	PPCP	LC				4.34986
Dicyclohexyl phthalate	plastic additive	LC	1.9913	3.8607			4.3941	2.65089	0.291678	0.220345	786.385	183.258	57.4675	14.5082	98.3715	59.346	6.52985	4.93291
Tricresylphosphate	plastic additive	LC	0.668794	0.15936	0.0369	0.0131924	0.459813	0.2734	0.213819	0.502715	191.902	105.421	77.2119	107.29	9.78204	5.81629	4.54877	10.6947
Bis(2-ethylhexyl) phosphate	plastic additive	LC									4745.18	2294.88	415.83	283.152
Methylparaben	PPCP	LC									847.355
Propylparaben	PPCP	LC
Fenthion	pesticide	LC
Phosphoric acid, dibutyl ester	plastic additive	LC	62.8105	169.774		9.01693
Prosulfuron	pesticide	LC
Acetochlor	pesticide	LC
2-Hydroxyatrazine	pesticide	LC			1.1634	1.09066
3,4,5-Trichlorophenol	industrial chemical	LC
Triadimenol	pesticide	LC
Methomyl	pesticide	LC
Abamectin	pesticide	LC
4-Chlorophenol	industrial chemical	LC
2-(Thiocyanomethylthio)benzothiazole	industrial chemical	LC
DCOIT	pesticide	LC
Benzidine	industrial chemical	LC
3,3'-Dimethylbenzidine	industrial chemical	LC
1-Naphthylamine	industrial chemical	LC
MeIQx	food ingredient	LC
2-Amino-1methyl-6-phenylimidazo [4,5-b]pyridine	food ingredient	LC			0.171022	0.307845
Perfluorooctanesulfonamide	PFC	LC
Perfluoroheptanoic acid	PFC	LC			0.401358	0.953235					17.1023		60.9313	53.5899
6:2 Fluorotelomer sulfonic acid	PFC	LC			6.27572	1.32328								2.39864				#VALUE!
Bromochlorophen	PPCP	LC
Metobromuron	pesticide	LC				0.480298
Fenofibrate	PPCP	LC	1.57728			0.0315379	0.129999		0.0329152				12.593		1.6495		0.417648
Metconazole	pesticide	LC
Bosentan	PPCP	LC
Celecoxib	PPCP	LC	1.57545	1.87392		1.32955
Domperidone	PPCP	LC
Efavirenz	PPCP	LC
Fluvoxamine	PPCP	LC	7.26207	26.1244
L-Thyroxine	PPCP	LC
Losartan	PPCP	LC	0.635214	10.1261		1.94578
Montelukast	PPCP	LC
Ondansetron	PPCP	LC
Pioglitazone	PPCP	LC
Tacrolimus	PPCP	LC
Valsartan	PPCP	LC	72.7745	343.8		1.05172
Vardenafil	PPCP	LC
Clobetasol	PPCP	LC			74.3836	250.215
Paramethasone	PPCP	LC
Terbinafine	PPCP	LC						0.0191483		0.0406555		12.9324		7.72192		2.58304		5.48428
Clopidogrel	PPCP	LC	0.40532	3.2529		1.97411	73.5625	248.791		213.772		11.7615		3.51022	21.5483	72.8769		62.619
Clozapine	PPCP	LC		8.27268		3.12726
Indometacin	PPCP	LC				0.338107
Benalaxyl	pesticide	LC											12.6898	11.5955
dl-Norgestrel	PPCP	LC
Pentoxifylline	PPCP	LC
Anastrozole	PPCP	LC
Bicalutamide	PPCP	LC		2.14351		6.00306
Drospirenone	PPCP	LC
Betamethasone	PPCP	LC
Propanil	pesticide	LC
Enalapril	PPCP	LC
Cyproterone	PPCP	LC
Fluorometholone	PPCP	LC
Flunisolide	PPCP	LC
Acetamiprid	pesticide	LC		0.449446		1.02046
Mebendazole	PPCP	LC		1.929		0.524323		7601.34		3492.4	8.00639	27.0105		2.09807		50221.5		23074.1
Albendazole	PPCP	LC												6.78139
Amcinonide	PPCP	LC
Terbuthylazine-2-hydroxy	pesticide	LC	7.53618	16.1083	1.2866	6.00882
Tetraglyme	industrial chemical	LC	3.53637	9.51077	0.651398	3.58271
Triamcinolone acetonide	PPCP	LC
Raloxifene	PPCP	LC
Carbaryl	pesticide	LC
Clonidine	PPCP	LC
Dydrogesterone	PPCP	LC					2372.63		658.429	348.701			347.412	267.462	3275.14		908.886	481.341
Picoxystrobin	pesticide	LC
1,3-Dihydro-2H-indol-2-one	industrial chemical	LC					1.10673e+07	2.77911e+07	5.79872e+06	3.25656e+06	3972.52		17895.4	12599.8	401831	1.00904e+06	210539	118239
Lamotrigine	PPCP	LC	20.9738	220.236	35.2212	282.067
5-Chlorobenzotriazole	industrial chemical	LC	2.60549	3.15758							126.326
Quinoline 1-oxide	industrial chemical	LC
Ifosfamide	PPCP	LC
Sulfathiazole	PPCP	LC
Bifenox free acid	pesticide	LC
Bupirimate	pesticide	LC
Clothianidin	pesticide	LC	2.42998	1.73164	0.791537	0.246534
Difenoconazole	pesticide	LC				0.147546	0.569224	0.553942		0.881009				6.57072	2.01471	1.96062		3.11824
Diflubenzuron	pesticide	LC
Dodemorph	pesticide	LC
Fluoxastrobin	pesticide	LC	0.571321	0.208622	0.170999	0.156107					6.73216
Imidacloprid-urea	pesticide	LC
Oryzalin	pesticide	LC									435.203
Oxadiazone	pesticide	LC
Propyzamide	pesticide	LC	29.6574	34.0595			171.432	72.3818							136.173	57.4949
Pyraclostrobin	pesticide	LC				0.032902
Thiacloprid amide	pesticide	LC	1.01284		3.03006	3.14992
Thiamethoxam	pesticide	LC
Flufenoxuron	pesticide	LC
Triallate	pesticide	LC
Nitrofurantoin	PPCP	LC
Sulfadimethoxine	PPCP	LC										210.502
Benzocain	PPCP	LC											259.746	81.4228
Bifonazol	PPCP	LC					1.50473	1.8451	0.735479	0.995464			4.51011	5.71119	72.0208	88.3118	35.2022	47.6459
Ebastin	PPCP	LC
Oxybutynin	PPCP	LC
Nitrendipin	PPCP	LC
Dichlorophen	PPCP	LC
1-(3-carboxypropyl)-3,7-dimethylxanthine	PPCP	LC
2 Thiouracil	PPCP	LC
Metazachlor ESA	pesticide	LC	135.84	146.887	16.6737	17.5179
7-Amino-4-methylcoumarin	industrial chemical	LC											75.4028	71.4381
2(4-morpholinyl)benzothiazole	industrial chemical	LC	1.948	2.74818	0.259766	1.14483			1.99746		12.6999	19.7145	58.7376	49.0999			0.246784
2-Morpholinothiobenzothiazole	industrial chemical	LC
7-Diethylamino-4-methylcoumarin	industrial chemical	LC		2.58476		2.37959		1.8563		13.927	4.81051			12.3869		0.685045		5.1396
Fipronil sulfide	pesticide	LC
Fipronil Sulfone	pesticide	LC	0.0375817	0.200152	0.0550775	0.498974					1.46643	1.59805		2.2883
N-Cyclohexyl-2-benzothiazole-amine	industrial chemical	LC	3.52064	4.21957	0.242791	1.36197	20.3716	10.9189	5.35654	4.60239	204.501	59.9737	22.758	17.1621	18.0572	9.67844	4.74799	4.07951
N-Cyclohexyl-2-benzothiazole-sulfenamide	industrial chemical	LC	6.28385	25.4327	3.82007	69.0352
Fipronil desulfinyl	pesticide	LC				0.112018
Dimethachlor ESA	pesticide	LC	3.63818	2.61004	2.45166	2.05551
Etofenprox	pesticide	LC
Allethrin	pesticide	LC
4-Nitroquinoline-1-oxide	industrial chemical	LC
2-Amino-3-methyl-3H-imidazo[4,5-f]quinoline	food ingredient	LC				1.82657
Harman	food ingredient	LC	1.39418	3.30988	0.259285	2.25993
3-Aminoacetophenone	industrial chemical	LC				19.8882
Climbazole	PPCP	LC		3.00512	0.109036	10.0376	3.28896	38.6316	12.3826	187.242	17.6781	106.369	15.4868	313.331	1.51864	17.8377	5.71752	86.4568
Labetalol	PPCP	LC
Torsemide	PPCP	LC	4.29313	29.8291	2.06367	51.2743
Trifloxystrobin acid	pesticide	LC	0.695664	4.15482	0.347894	1.82721
Candesartan	PPCP	LC	69.2312	417.178	8.29658	369.779
Decylsulfate	PPCP	LC			0.368299	0.389362					10.9078	6.38063
Fluticasone propionate	PPCP	LC
Imazapyr	pesticide	LC		27.5638	0.268633	1.13021
2(1H)-Quinolinone	industrial chemical	LC		2.25559	0.102252	2.47362	4584.7	4264.62	4947.76	771.059	430.873	355.871	1573.14	680.846	159.785	148.63	172.439	26.8728
2H-1-Benzopyran-2-one, 7-(ethylamino)-4-methyl-	industrial chemical	LC				1.01443				13.935	6.99367		12.5975	9.82187				1.29727
Amidosulfuron	pesticide	LC			0.684762	0.433502
gamma-Carboline	food ingredient	LC
Norharman	food ingredient	LC									10.7941		9.12119	5.06029
Harmine	food ingredient	LC
Dimoxystrobin	pesticide	LC	0.222218	0.197602	0.155731	0.194061			1.60481				0.817231				0.134219
Diphenylphosphine oxide	industrial chemical	LC				2.39943
Flumioxazin	pesticide	LC
Gabapentin-lactam	PPCP	LC	7.24652	32.9131	6.03431	209.807				1257.63				119.835				117.586
Indoxacarb	pesticide	LC
Isoxaben	pesticide	LC
Pyridaben	pesticide	LC
Pyriproxyfen	pesticide	LC
Tepraloxydim	pesticide	LC
Azoxystrobin acid	pesticide	LC	3.35321	3.65206	2.45494	4.97316
Dimethenamide ESA	pesticide	LC	34.9089	40.3267	2.16088	4.5986
metazachlor OXA	pesticide	LC			4.88929	10.8164
Prochloraz BTS44596	pesticide	LC				0.554961
Spinosyn A	pesticide	LC
Methiocarb sulfoxide	pesticide	LC
Dicyclohexyl sulfosuccinate	PPCP	LC	7.70931	8.19844		5.809
Dimethachlor CGA 369873	pesticide	LC			21.4179	26.5946
Dimethyl-5-sulfoisophthalate	industrial chemical	LC	6.78356	41.9207	0.272159	6.44117
2-Phenyl-2-ethylmalondiamide	industrial chemical	LC	3.44065	21.6874	3.46526	56.5952
Trifloxystrobin NOA413161	pesticide	LC		3.98295
Trifloxystrobin NOA413163	pesticide	LC
Tripropyl phosphate	plastic additive	LC
Dimethenamid OA	pesticide	LC	14.9626	21.7646	0.602435	5.78168
Metazachlor BH 479-9	pesticide	LC		2.36048		3.57561
Metazachlor BH 479-11	pesticide	LC	1.88853	3.07834	0.552777	3.8696				#VALUE!				3.32304				#VALUE!
Simazine 2-Hydroxy	pesticide	LC	13.0447	26.1847	1.36876	4.82039
Betamethasone-17-valerate	PPCP	LC
Dexamethasone acetate	PPCP	LC
Clobetasol propionate	PPCP	LC
Salinomycin	PPCP	LC
4-tert-Butylbenzenesulfonamide	industrial chemical	LC	39.2916	40.5467	6.79234	13.1089	11.0994				74.0694	1339.36	219.067	235.759	2.1681
Piperine	food ingredient	LC	34.4392	24.4389	0.104614	0.920811	58.2964	7.08537	7.82778	8.37435	147.396	21.3245	29.5606	54.5946	206.843	25.1398	27.774	29.7133
Chlorpyrifos	pesticide	GC
Cypermethrin	Pyrethroid	GC
Permethrin	Pyrethroid	GC							0.0141374	0.0330233	134.647		11.7989	25.5563			16.232	37.9159
Bifenthrin	Pyrethroid	GC
Tefluthrin	Pyrethroid	GC
Allethrin	Pyrethroid	GC
Prallethrin	Pyrethroid	GC									880.729
BDE-47	PBDE	GC							0.00200516				20.0898				1.82872
BDE-99	PBDE	GC
BDE-153	PBDE	GC
BDE-154	PBDE	GC
PCB 28/31	PCB	GC											0.206301	0.159419
PCB 44	PCB	GC									15.6862
PCB 52	PCB	GC				0.0302258			0.000991814		37.393						0.0991814
PCB 101	PCB	GC			0.0212649	0.0246667	0.00185559	0.00364187	0.00138982	0.00107243	43.4217		7.44773	5.70833	0.307952	0.604399	0.230652	0.177978
PCB 118	PCB	GC			0.0518677	0.0506483			0.000892081	0.000307765			9.02899	0.783266			0.257279	0.0887604
PCB 138	PCB	GC					0.00176645	0.00198694	0.00232158	0.00200739	107.879		41.7335	30.3528	1.01648	1.14336	1.33593	1.15513
PCB 149	PCB	GC					0.00285123	0.00433456	0.00310185	0.00297748	35.9431		20.5795	16.9736	11.0926	16.8634	12.0676	11.5837
PCB 153	PCB	GC				0.726749	0.0170054	0.0186754	0.012967	0.0162283	190.872		36.6447	24.3596	6.46526	7.10017	4.92992	6.16981
PCB 170	PCB	GC					0.000677215				150.309				0.725649
PCB 180	PCB	GC					0.00124882	0.00107523	0.000461134	0.000388453	165.692		6.14514	4.5513	1.6088	1.38516	0.594056	0.500425
PCB 194	PCB	GC											16.9457
PCB 209	PCB	GC
Aldrin	OCP	GC
beta-HCH	OCP	GC
delta-HCH	OCP	GC
4,4'-DDE	OCP	GC					0.00295183	0.00278874	0.00192043	0.00147014			13.7234	9.61142	0.977443	0.92344	0.635915	0.486808
4,4'-DDD	OCP	GC							0.00338856				11.8667				0.524826
4,4'-DDT	OCP	GC							0.000813096	0.000349818			15.4051	6.10751			0.166013	0.0714237
Dieldrin	OCP	GC						47.3811								569.646
alpha-Endosulfan	OCP	GC
beta-Endosulfan	OCP	GC
Endrin	OCP	GC						130.526								1569.27
Endrin ketone	OCP	GC
Heptachlor	OCP	GC
Heptachlor-endo-epoxide (Isomer A)	OCP	GC
Methoxychlor	OCP	GC
Anthracene	PAH	GC			0.543946	0.271504	1.55303	3.96684	1.34179	0.952227	2490.83		579.09	443.118	31.7088	80.9926	27.3958	19.442
Benz[a]anthracene	PAH	GC	12.6274	4.01782	0.35467		0.63291	0.784933	1.43753	0.976769	8463.49		4798.23	3538.8	126.282	156.615	286.825	194.891
Benzo[a]pyrene	PAH	GC					0.0321037		0.0337564			6.76458	395.916	340.265	18.0532		18.9826
Benzo[b]fluoranthene	PAH	GC			0.106361	0.124116	0.0693502	0.0780397	0.0289775		16720.5		2326.22	2084.5	69.3502	78.0397	28.9775
Benzo[ghi]perylene	PAH	GC				0.0120442	0.038772	0.0742194	0.233857	0.0429154	4304.71	372.136	4080.68	3094.73	499.48	956.131	3012.67	552.857
Benzo[k]fluoranthene	PAH	GC									9917.08		312.191	325.878
Chrysene	PAH	GC	10.21	3.13375	0.418087	0.200851	1.26294	1.21383	0.880842	0.628699	9974.07		3826.17	3558.55	332.188	319.269	231.685	165.365
Dibenz[a,h]anthracene	PAH	GC									918.778	70.7199
Fluoranthene	PAH	GC			0.963222	0.364775	16.568	13.2165	18.6399	9.59881	18825.6	6.92704	6955.64	5892.01	1045.37	833.902	1176.1	605.644
Indeno[1,2,3-cd]pyrene	PAH	GC									4540.65	81.9219	1402.14	1107.8
Phenanthrene	PAH	GC					1.93594	2.93622	20.8386	15.1082	15159.4		735.906	568.864	32.1286	48.7292	345.835	250.734
Pyrene	PAH	GC		2.31573	0.348697		11.0413	9.77196	13.1633	6.62582	17581.2		6829.12	5816.3	877.04	776.214	1045.6	526.308
Dicofol	OCP	GC
9-vinylanthracene	PAH	GC
p-Terphenyl	industrial chemical	GC		1.9413					0.436151	0.284039			22.8157	15.8961			3.54517	2.30875
m-Terphenyl	industrial chemical	GC		0.728863					0.0309415	0.101324	1073.41		3.17156	15.2922			3.09415	10.1324
Hexabromobenzene	industrial chemical	GC
2,6-diisopropylnaphthalene	industrial chemical	GC							0.0872238	0.068157	4804.09		11.2415				4.61648	3.60733
4,4'-DDMU	OCP	GC
trans-/trans-Methyl-Stilben	industrial chemical	GC					12.89	2.99724							95.5549	22.2189
4H-Cyclopenta[def]phenanthrene	PAH	GC					2.60914	3.22377	3.02937	2.39286	3184.59		505.709	444.482	14.582	18.0171	16.9306	13.3732
methylphenylsulfone	industrial chemical	GC
methyltolylsulfone	industrial chemical	GC		59.3939							430.318
p-Benzyldiphenyl	industrial chemical	GC	2.66708	12.4464							4.35774
Perylene	PAH	GC									2127.48	130.114	816.835	533.89
1,1-dichloro-2,2-bis(4-methoxyphenyl)ethan	OCP	GC			0.0639378	0.069161
Benzo(b)fluorene	PAH	GC					0.275148	0.286512	0.295564	0.125457	3925.24	3.30296	1031.51	845.158	74.0572	77.1157	79.5519	33.7673

## Sheet: Table S6 
Table S6. The effect concentration that caused 10% of the maximum inhibitory concentration (IC10) and 10% of the maximum effect (EC10) or an induction ratio of 1.5 (ECIR1.5), the bioanalytical equivalent concentrations (BEQbio and BEQchem) and toxic unit for cytotoxicity (TUbio and TUchem) of chemical mixtures calculated based on effect and chemical concentrations and the fractions of observed ef…
Activation of AhR	Water, SPE				SPM, ASE				OC, SPM (via PES)				OC, SPM (via ASE)
	Wet weather		Dry weather		Wet weather		Dry weather		Wet weather		Dry weather		Wet weather		Dry weather
	Site A	Site B	Site A	Site B	Site A	Site B	Site A	Site B	Site A	Site B	Site A	Site B	Site A	Site B	Site A	Site B
	Lw/Lbioassay				kgSPM/Lbioassay				kgOC/Lbioassay
IC10 (REF)	37	31.1	33.4001	31.1236	no cytotox	0.00183	0.000146412	0.000385775	0.0021	0.000291	0.00102368	0.000726128
IC10 error	5.84	2.93	4.04728	3.45817	-	0.000876	2.67088e-05	0.00118909	0.000841	6.91e-05	0.00128798	0.000250708
EC10 (REF)	6.27	5.24	14.0213	9.04159	4.46e-06	1.15e-05	1.99858e-05	2.34326e-05	8.84333e-05	8.9e-05	0.000228092	0.000423412
EC10 error	0.598	0.543	0.613383	0.703871	6.57e-07	1.65e-06	1.04839e-06	1.52591e-06	1.22667e-05	2.54333e-05	7.36647e-05	6.23402e-05
	ng/Lw				μg/gSPM				μg/gOC				μg/gOC
BaP-BEQbio (MW 252.3 g/mol)	33.6893	40.3115	15.084	23.392	47.3615	18.368	12.3761	9.14387	2.3886	2.3734	0.927247	0.499507	928.656	306.134	117.868	81.6417
BaP-BEQchem (MW 252.3 g/mol)	4.73238	1.51016	0.175722	0.0849404	2.73534	0.0182563	0.299652	0.304878	0.0180048	0.0145163	0.0196678	0.0107875
	Lbioassay/Lw				Lbioassay/kgSPM				Lbioassay/kgOC
TUbio	0.027027	0.0321543	0.02994	0.03213	-	546.448	12060.4	11287.3	476.19	3436.43	976.866	1377.17
TUchem	0.000160776	0.000146881	1.52631e-05	7.50491e-05	3.04754	0.0751901	3.47205	2.79974	0.366838	0.449119	0.788818	0.600966
effect explained = BEQchem/BEQbio	0.140295	0.0374154	0.0116496	0.00363124	0.0576822	0.000992672	0.0242121	0.0333423	0.00752834	0.0061086	0.021211	0.0215963
cytotoxicity explained = TUchem/TUbio	0.00594873	0.00456799	0.00050979	0.00233579	-	0.000137598	0.000287888	0.000248045	0.00077036	0.000130694	0.000807499	0.000436378
Binding to PPARγ	Water, SPE				SPM, ASE				OC, SPM (via PES)				OC, SPM (via ASE)
	Wet weather		Dry weather		Wet weather		Dry weather		Wet weather		Dry weather		Wet weather		Dry weather
	Site A	Site B	Site A	Site B	Site A	Site B	Site A	Site B	Site A	Site B	Site A	Site B	Site A	Site B	Site A	Site B
	Lw/Lbioassay				kgSPM/Lbioassay				kgOC/Lbioassay
IC10 (REF)	no cytotox	30.5	822.368	no cytotox	no cytotox	no cytotox	no cytotox	no cytotox	no cytotox	no cytotox	no cytotox	no cytotox
IC10 error	-	1.97	2390.01	-	-	-	-	-	-	-	-	-
EC10 (REF)	5.2	3.2	39.5101	16.0772	0.00977	0.0134	0.0015269	0.0018608	not active	not active	0.00205257	0.00414639
EC10 error	0.483	0.54	3.33908	1.14375	0.00164	0.00257	9.31132e-05	0.000116181	-	-	0.000256174	0.000562629
	ng/Lw				μg/gSPM				μg/gOC				μg/gOC
Rosglitazone-BEQbio (MW 357.4 g/mol)	31.8977	51.8337	4.19811	10.317	0.0169773	0.0123782	0.12836	0.0991509	-	-	0.0808097	0.040003	0.332887	0.206303	1.22248	0.885276
Rosglitazone-BEQchem (MW 357.4 g/mol)	0.0321761	0.582562	0.00866666	0.428766	0.000116078	8.24526e-06	8.75473e-05	0.000108354	0.000143296	0.000150329	6.43594e-05	7.19056e-05
	Lbioassay/Lw				Lbioassay/kgSPM				Lbioassay/kgOC
TUbio	no cytotox	0.0327869	0.001216	-	-	-	no cytotox	no cytotox	-	-	-	-
TUchem	1.2527e-05	6.66691e-05	1.54529e-06	4.05954e-05	0.101218	0.150551	0.204573	0.208191	0.17341	0.442075	0.260582	0.346304
effect explained = BEQchem/BEQbio	0.00100873	0.0112391	0.00206442	0.0415593	0.00683728	0.000666112	0.000682043	0.00109282	-	-	0.000796431	0.0017975
cytotoxicity explained = TUchem/TUbio	-	0.00203341	0.0012708	-	-	-	-	-	-	-	-	-
oxidative stress response	Water, SPE				SPM, ASE				OC, SPM (via PES)				OC, SPM (via ASE)
	Wet weather		Dry weather		Wet weather		Dry weather		Wet weather		Dry weather		Wet weather		Dry weather
	Site A	Site B	Site A	Site B	Site A	Site B	Site A	Site B	Site A	Site B	Site A	Site B	Site A	Site B	Site A	Site B
	Lw/Lbioassay				kgSPM/Lbioassay				kgOC/Lbioassay
IC10 (REF)	no cytotox	49.3	no cytotox	34.7343	no cytotox	no cytotox	no cytotox	no cytotox	no cytotox	no cytotox	no cytotox	no cytotox
IC10 error	-	6.64	-	0.951302	-	-	-	-	-	-	-	-
ECIR1.5 (REF)	22.3	17.1	1027.54	580.046	0.00496	0.00371	0.037408	0.0216434	0.00847333	0.00711667	0.0885655	0.0354384
ECIR1.5 error	0.826	1.37	498.935	265.294	0.000298	0.0001895	0.0110613	0.00550785	0.000615667	0.000558	0.0343783	0.0139567
	μg/Lw				μg/gSPM				μg/gOC				μg/gOC
Dichlorvos-BEQbio (MW 221.0 g/mol)	76.3025	99.5056	1.65587	2.93333	343.054	458.638	50.8568	91.2364	200.812	239.093	19.2114	48.012	6726.54	7643.96	484.351	814.611
Dichlorvos-BEQchem (MW 221.0 g/mol)	1.15188	0.385147	0.0418809	0.153207	104.238	0.67996	30.7746	28.1604	3.37012	3.34314	4.27765	2.85141
	Lbioassay/Lw				Lbioassay/kgSPM				Lbioassay/kgOC
TUbio	-	0.020284	-	0.02879	-	-	no cytotox	no cytotox	-	-	-	-
TUchem	2.23971e-05	9.60591e-05	9.32761e-06	7.32577e-05	0.180261	0.0696796	0.13222	0.134278	0.0903816	0.0859154	0.106494	0.141221
effect explained = BEQchem/BEQbio	0.0150969	0.00387078	0.0252924	0.0522296	0.303867	0.00148263	0.605123	0.308653	0.0167833	0.0139832	0.222662	0.0593896
cytotoxicity explained = TUchem/TUbio	-	0.00473571	-	0.00254455	-	-	-	-	-	-	-	-

## Sheet: Table S7
Table S7. Top 10 risk drivers in chemical mixtures identified by iceberg modeling and their contributions to BEQchem.
The chemicals marked in red are wastewater markers (Neale, P. A.; Braun, G.; Brack, W.; Carmona, E.; Gunold, R.; Konig, M.; Krauss, M.; Liebmann, L.; Liess, M.; Link, M.; Schafer, R. B.; Schlichting, R.; Schreiner, V. C.; Schulze, T.; Vormeier, P.; Weisner, O.; Escher, B. I., Assessing the Mixture Effects in In Vitro Bioassays of Chemicals Occurring in Small Agricultural Streams during Rain Event…
AhR CALUX	Water, SPE												SPM, ASE
	Wet weather						Dry weather						Wet weather						Dry weather
	Site A			Site B			Site A			Site B			Site A			Site B			Site A			Site B
	name	class	contribution	name	class	contribution	name	class	contribution	name	class	contribution	name	class	contribution	name	class	contribution	name	class	contribution	name	class	contribution
1	Chrysene	PAH	0.62826	Chrysene	PAH	0.604277	Chrysene	PAH	0.692842	Chrysene	PAH	0.68858	Benzo[k]fluoranthene	PAH	0.886518	Dibenz[a,h]anthracene	PAH	0.976633	Benzo[k]fluoranthene	PAH	0.52449	Benzo[k]fluoranthene	PAH	0.573973
2	Benz[a]anthracene	PAH	0.369694	Benz[a]anthracene	PAH	0.368616	Benz[a]anthracene	PAH	0.279643	Clobetasol	PPCP	0.0638052	Dibenz[a,h]anthracene	PAH	0.0719814	Benzo[a]pyrene	PAH	0.0222478	Chrysene	PAH	0.197335	Chrysene	PAH	0.192412
3	Chlorotoluron	pesticide	0.000685008	Chlorotoluron	pesticide	0.0151472	Benzo[b]fluoranthene	PAH	0.0117183	Climbazole	PPCP	0.0424081	Chrysene	PAH	0.0273715	Benzo[ghi]perylene	PAH	0.000582925	Benz[a]anthracene	PAH	0.133706	Benz[a]anthracene	PAH	0.103383
4	Isoproturon	pesticide	0.000442677	5-Methyl-1H-benzotriazole	industrial chemical	0.00304784	Clobetasol	PPCP	0.0091687	Telmisartan	PPCP	0.0356768	Benz[a]anthracene	PAH	0.012549				Benzo[a]pyrene	PAH	0.13883	Benzo[a]pyrene	PAH	0.125088
5	Diuron	pesticide	0.000345252	Telmisartan	PPCP	0.0025669	Fluoranthene	PAH	0.00235015	Isoproturon	pesticide	0.0356544	Benzo[b]fluoranthene	PAH	0.00127873				Benzo[b]fluoranthene	PAH	0.00334342	Benzo[b]fluoranthene	PAH	0.00314097
6	5-Methyl-1H-benzotriazole	industrial chemical	0.000296833	Diuron	pesticide	0.00169662	Anthracene	PAH	0.000739617	Benzo[b]fluoranthene	PAH	0.0282894	Fluoranthene	PAH	0.000121881				Fluoranthene	PAH	0.000846327	Fluoranthene	PAH	0.000751596
7	Piperine	food ingredient	9.73998e-05	7-Diethylamino-4-methylcoumarin	industrial chemical	0.0010398	Pyrene	PAH	0.000611085	PCB 153	PCB	0.0241682	Pyrene	PAH	7.79208e-05				Benzo[ghi]perylene	PAH	0.000681516	Benzo[ghi]perylene	PAH	0.000541859
8	2-Aminobenzimidazole	pesticide	4.72821e-05	Isoproturon	pesticide	0.000836832	Isoproturon	pesticide	0.000541375	7-Diethylamino-4-methylcoumarin	industrial chemical	0.0170193	Benzo[ghi]perylene	PAH	3.82538e-05				Pyrene	PAH	0.000568831	Pyrene	PAH	0.000507907
9	Telmisartan	PPCP	3.30402e-05	Climbazole	PPCP	0.00071412	Telmisartan	PPCP	0.000468838	5-Methyl-1H-benzotriazole	industrial chemical	0.0164557	Phenanthrene	PAH	3.04484e-05				PCB 138	PCB	9.52918e-05	PCB 138	PCB	7.26591e-05
10	Daidzein	food ingredient	3.04866e-05	Pyrene	PAH	0.000472219	Triphenylphosphate	plastic additive	0.000370934	Epoxiconazole	pesticide	0.0139911	PCB 138	PCB	1.31067e-05				Anthracene	PAH	4.50612e-05	Climbazole	PPCP	4.12365e-05
PPARγ GeneBLAzer	Water, SPE												SPM, ASE
	Wet weather						Dry weather						Wet weather						Dry weather
	Site A			Site B			Site A			Site B			Site A			Site B			Site A			Site B
	name	class	contribution	name	class	contribution	name	class	contribution	name	class	contribution	name	class	contribution	name	class	contribution	name	class	contribution	name	class	contribution
1	Diclofenac	PPCP	0.480437	Telmisartan	PPCP	0.571928	Telmisartan	PPCP	0.817051	Telmisartan	PPCP	0.607479	Benzo[k]fluoranthene	PAH	0.498468	Triphenylphosphate	plastic additive	0.997421	Fluoranthene	PAH	0.426884	Telmisartan	PPCP	0.501778
2	Telmisartan	PPCP	0.417677	Diclofenac	PPCP	0.38417	Triphenylphosphate	plastic additive	0.0846386	Diclofenac	PPCP	0.375212	Fluoranthene	PAH	0.423247	Fluoranthene	PAH	0.00257941	Telmisartan	PPCP	0.398044	Fluoranthene	PAH	0.311646
3	Bezafibrate	PPCP	0.043072	Naproxen	PPCP	0.0273417	Diclofenac	PPCP	0.0561061	2,4-Dichlorophenoxyacetic acid	pesticide	0.00513847	Triphenylphosphate	plastic additive	0.0512147				Triphenylphosphate	plastic additive	0.127466	Triphenylphosphate	plastic additive	0.108364
4	Triphenylphosphate	plastic additive	0.0268429	Bezafibrate	PPCP	0.00550374	Lamotrigine	PPCP	0.0258934	Lamotrigine	PPCP	0.00419149	Phenanthrene	PAH	0.0233372				Benzo[k]fluoranthene	PAH	0.0428353	Benzo[k]fluoranthene	PAH	0.0385355
5	2,4-Dichlorophenoxyacetic acid	pesticide	0.0113874	Triphenylphosphate	plastic additive	0.00343944	Fluoranthene	PAH	0.00702212	MCPA	pesticide	0.0020437	5-Chlorobenzotriazole	industrial chemical	0.00206666				Phenanthrene	PAH	0.00309255	Diclofenac	PPCP	0.036289
6	Prosulfocarb	pesticide	0.00704965	Losartan	PPCP	0.00278978	Oxazepam	PPCP	0.00246504	Oxazepam	PPCP	0.00114649	Prosulfocarb	pesticide	0.00144332				BDE-47	PBDE	0.00123942	Phenanthrene	PAH	0.00206029
7	Lamotrigine	PPCP	0.00415319	Lamotrigine	PPCP	0.0024087	Chloridazon	pesticide	0.00246357	Torsemide	PPCP	0.00112246	7-Diethylamino-4-methylcoumarin	industrial chemical	0.000160343				Norharman	food ingredient	0.000144599	7-Diethylamino-4-methylcoumarin	industrial chemical	0.000971343
8	Losartan	PPCP	0.00316852	Oxazepam	PPCP	0.000863313	Torsemide	PPCP	0.00223501	Triphenylphosphate	plastic additive	0.000916953	Norharman	food ingredient	6.26866e-05				Desethylterbutylazine	pesticide	0.000120283	Desethylterbutylazine	pesticide	0.000108376
9	5-Chlorobenzotriazole	industrial chemical	0.00301577	Torsemide	PPCP	0.000480607	Thiacloprid amide	pesticide	0.00112422	Bezafibrate	PPCP	0.000792489							Diazinon	PPCP	0.00010137	Diazinon	PPCP	8.28243e-05
10	Torsemide	PPCP	0.00125237	7-Diethylamino-4-methylcoumarin	industrial chemical	0.000337063	Desethylterbutylazine	pesticide	0.0010007	Losartan	PPCP	0.000728354							Piperonyl butoxide	pesticide	3.75366e-05	Norharman	food ingredient	6.91377e-05
AREc32	Water, SPE												SPM, ASE
	Wet weather						Dry weather						Wet weather						Dry weather
	Site A			Site B			Site A			Site B			Site A			Site B			Site A			Site B
	name	class	contribution	name	class	contribution	name	class	contribution	name	class	contribution	name	class	contribution	name	class	contribution	name	class	contribution	name	class	contribution
1	Benz[a]anthracene	PAH	0.516475	Benz[a]anthracene	PAH	0.49148	Chrysene	PAH	0.525266	Metazachlor	pesticide	0.478858	Benzo[k]fluoranthene	PAH	0.687697	Dibenz[a,h]anthracene	PAH	0.959594	Benz[a]anthracene	PAH	0.442702	Benz[a]anthracene	PAH	0.380601
2	Chrysene	PAH	0.466387	Chrysene	PAH	0.428122	Benz[a]anthracene	PAH	0.398978	Dimethenamid	pesticide	0.395468	Chrysene	PAH	0.129783	Benzo[a]pyrene	PAH	0.0243927	Chrysene	PAH	0.347186	Chrysene	PAH	0.376404
3	Piperine	food ingredient	0.0040777	Piperine	food ingredient	0.00865413	Metazachlor	pesticide	0.0245418	Chrysene	PAH	0.0689803	Benz[a]anthracene	PAH	0.111977	Triclocarban	PPCP	0.0090679	Benzo[k]fluoranthene	PAH	0.150968	Benzo[k]fluoranthene	PAH	0.183698
4	Isoproturon	pesticide	0.00299834	Dimethenamid	pesticide	0.0083722	Dimethenamid	pesticide	0.0130891	Isoproturon	pesticide	0.032589	Dibenz[a,h]anthracene	PAH	0.0691246	Dicyclohexyl phthalate	plastic additive	0.00228753	Benzo[a]pyrene	PAH	0.0552014	Benzo[a]pyrene	PAH	0.0553028
5	Propyzamide	pesticide	0.00242123	Propyzamide	pesticide	0.00831614	Metolachlor	pesticide	0.0128789	Bicalutamide	PPCP	0.006214	Fluoranthene	PAH	0.000932758	Triclosan	PPCP	0.0018556	Fluoranthene	PAH	0.00240331	Fluoranthene	PAH	0.00237312
6	Metazachlor	pesticide	0.00171367	Phenazone	PPCP	0.0081273	Irgarol	pesticide	0.0114602	Phenazone	PPCP	0.00580928	Anthracene	PAH	0.00024317	Tricresylphosphate	plastic additive	0.000600632	Dydrogesterone	PPCP	0.000488251	Dydrogesterone	PPCP	0.000438172
7	Dimethenamid	pesticide	0.00142979	Metazachlor	pesticide	0.0076317	Isoproturon	pesticide	0.00374481	Climbazole	PPCP	0.00227406	Prallethrin	Pyrethroid	0.000117651	Mebendazole	PPCP	0.00059284	Anthracene	PAH	0.000394242	Triclocarban	PPCP	0.000371669
8	Daidzein	food ingredient	0.000979809	Atorvastatin	PPCP	0.00653987	Fluoranthene	PAH	0.00287577	Temazepam	PPCP	0.00173538	Dicyclohexyl phthalate	plastic additive	5.44272e-05	Phenazone	PPCP	0.000468979	Triclocarban	PPCP	0.000321349	Anthracene	PAH	0.000351658
9	Flufenacet	pesticide	0.000724593	Flufenacet	pesticide	0.00567323	Anthracene	PAH	0.00278839	Metolachlor	pesticide	0.00126242	Triclocarban	PPCP	4.10753e-05	Isoproturon	pesticide	0.000424589	Benzocain	PPCP	0.000169845	Dimethenamid	pesticide	8.30523e-05
10	Diuron	pesticide	0.000631132	Isoproturon	pesticide	0.00540949	Triclocarban	PPCP	0.00144888	7-Diethylamino-4-methylcoumarin	industrial chemical	0.00116496	Piperine	food ingredient	9.70746e-06	Climbazole	PPCP	0.000325227	Irgarol	pesticide	4.18751e-05	Benzocain	PPCP	6.20628e-05
